# Supplementary material for: Genome-Guided Analysis of Seven Weed Species Reveals Conserved Sequence and Structural Features of Key Gene Targets for Herbicide Development
Source: Front Plant Sci. 2022 Jun 29;13:909073. doi: 10.3389/fpls.2022.909073 (PMC9277346; doi:10.3389/fpls.2022.909073)
Supplement: Supplementary file 15 [file Data_Sheet_1.xlsx]

## Sheet: SuppTable_1
Supplementary Table 1. Genome data generated for each of the seven weed species.
Genome dataset	Species	Total number of reads	Total bases	Number of filtered reads	Total filtered bases
Alligator weed	Alternanthera philoxeroides	856905308	128535796200	844744014	126481455612
African boxthorn	Lycium ferocissimum	959478078	143921711700	917291642	135575133224
Fireweed	Senecio madagascariensis	860434974	129065246100	830618424	123220410324
Lantana camara	Lantana camara	873037138	130955570700	848528966	127047796987
Parthenium	Parthenium hysterophorus	965636260	144845439000	924882676	138008981049
Rubber vine	Cryptostegia grandiflora	864121454	129618218100	847403366	127023189801
Water hyacinth	Eichhornia crassipes	808480886	121272132900	789861532	118107327087
	Total	6188094098	928214114700	6003330620	895464294084

## Sheet: SuppTable_2
Supplementary Table 2. Statistics of de novo genome assemblies generated for the seven weed species.
Assembled genome	Assembler	Status	Total assembed bases (Gb)	Estimated genome size (Gb)	G+C (%)	Number of scaffolds	N50 length (Kb)	Estimated genome size (Gbp)	Number of predicted protein-coding genes	BUSCO recovery (%)
Alligator weed	CLC	Preliminary	1.92	4.97	33.5	1674466	2.2	4.97	N/A	36
Alligator weed	MaSuRCA	Final	1.76	4.97	32.7	1160435	3.3	4.97	23032	47
African boxthorn	MaSuRCA	Final	1.28	1.97	37.3	431346	6.5	1.97	18954	74.6
Fireweed	MaSuRCA	Final	0.57	2.04	32.9	197196	7.9	2.04	20114	90.6
Lantana	MaSuRCA	Final	1.57	6.25	38.2	1053782	3	6.25	18369	79.8
Parthenium	MaSuRCA	Final	1.12	0.91	34.3	972449	1.9	0.91	16445	62.9
Rubber vine	MaSuRCA	Final	0.38	0.48	32	82815	17.1	0.48	11778	88.5
Water hyacinth	MaSuRCA	Final	1.06	2.69	36	99544	20.3	2.69	24984	80.7

## Sheet: SuppTable_3
Supplementary Table 3. Protein sequences used as query in the search for homologous protein sequences in the seven weed species.
Protein	Query sequences (sequence accessions/identifiers at GenBank, RefSeq, UniProt, or PDB)
ALS (RSU)	A0A022R9H5, A0A022RHR9, A0A058ZWA9, A0A058ZWD2, A0A059AYZ7, A0A059AZA9, A0A059AZL6, A0A061EHR8, A0A061F299, A0A067DE47, A0A067EWV7, A0A067F832, A0A067GBY6, A0A067GNW3, A0A067GP57, A0A067KTF7, A0A068U7I2, A0A068UIQ4, A0A078FR81, A0A078G290, A0A078HAP4, A0A078HMT6, A0A078HUA0, A0A087GMS7, A0A087GMS8, A0A0A0KL76, A0A0A9DVU3, A0A0B0P1L7, A0A0D2N6B4, A0A0D2NXG4, A0A0D2PL12, A0A0D2S8F3, A0A0D2T386, A0A…
ALS (CSU)	A0A022Q9C5, A0A022RVT2, A0A059A4T6, A0A059CXQ0, A0A059U3H2, A0A060GP18, A0A060GVA9, A0A061EIJ0, A0A067DPR3, A0A067E0B2, A0A067JIF9, A0A068EWA2, A0A078CUX8, A0A088FK38, A0A088FK40, A0A088FK45, A0A088FK67, A0A088FL17, A0A088FL22, A0A088FL26, A0A088FNZ5, A0A088FNZ9, A0A088FP18, A0A088FP22, A0A088MIG5, A0A088PY21, A0A088Q0H1, A0A097JTM7, A0A097JTN3, A0A0A0LU17, A0A0B5CNT8, A0A0B5GGF8, A0A0B5GP95, A0A…
TD	A0A022RDZ3, A0A022REG4, A0A022RM66, A0A059DEW0, A0A061ET95, A0A067F0R7, A0A067K2J0, A0A077DCK1, A0A078F3H2, A0A078GBZ2, A0A078HVC9, A0A078J8M9, A0A087H8D7, A0A0A0KET0, A0A0A0KHC3, A0A0A0KII4, A0A0A0KKC3, A0A0B0PNS8, A0A0B2QXK2, A0A0C9RGY0, A0A0D2QWC7, A0A0D2S467, A0A0D3AET8, A0A0D3BAB4, A0A0D3CLJ2, A0A0D3FN77, A0A0D6R5L1, A0A0D9VY64, A0A0D9ZCE7, A0A0E0D5L9, A0A0E0GSQ5, A0A0E0KI73, A0A0E0P0E5, A0A…
KARI	A0A022RLC3, A0A058ZZH9, A0A059A0K0, A0A061DJH4, A0A061DS88, A0A061GEL9, A0A061GFT9, A0A067EH80, A0A067EHH7, A0A067EHI2, A0A067EKV4, A0A067ETJ2, A0A067EUD8, A0A067FDI3, A0A067FH42, A0A067FPT2, A0A067FQK3, A0A067JNK4, A0A067KHR5, A0A067KIC3, A0A068V5X3, A0A072VCE6, A0A078IEF0, A0A078IGV2, A0A087GYY9, A0A0A0K5T7, A0A0A9DLU7, A0A0B0MU11, A0A0B0NHC5, A0A0B0P0E8, A0A0B2PE10, A0A0B2PEF0, A0A0B2PIL9, A0A…
DHAD	A0A0K9RPL3, A0A3Q7J9S1, A0A1J6IP15, A0A1S3ZK66, M1BNJ2, A0A2G3CHU1, A0A2G2ZK49, A0A5P1EDS6, A0A2H3X613, A0A068UMB3, A0A022QV93, A0A2G9HGU1, A0A2Z7BI66, A0A251VJT4, A0A5N6NYY3, A0A2J6K9P4, A0A2R6S0S6, A0A199WAN7, A0A3B6SGP6, A0A3B6TJJ8, A0A446XFB8, A0A0Q3FJF1, A0A4U6U7X3, K3YGU0, C5YN64, B4FWX5, C0P869, A0A0D9XAW1, J3MVB0, A0A0E0AYX6, A0A0E0IFT1, A0A0E0QMD0, A0A0D3H370, Q6YZH8, A0A0E0LXZ0, A0A1U7Y…
BCAT-2	A0A023GZ24, M0TMR2, A0A2H3XXK4, A0A199UFQ2, A0A199VFT1, A0A0D9XM63, A0A0E0F0R5, B8AWI0, B9FLK4, A0A5S6RBN2, J3N4N9, A0A1B6QM15, A0A2S3INV4, A0A4U6T301, F2D540, I1I5Z3, A0A0A9GBK5, A0A3L6S3Q5, B4F9X9, A0A0D9VNC9, A0A0D9Z0V6, I1P6N2, A3AD92, I1HAR9, M8D1W3, A0A3S3MGK9, A0A443N642, A0A200PPJ7, A0A2P5F302, K7QHS5, A0A3Q7FD04, M1BXJ2, Q9SNY8, A0A2G3D8H6, B6RFK8, A0A1S4CZS6, A0A068U2A4, A0A022RXV8, A0A…
IPMS	BAT12628.1, EEE51633.1, ABA91408.1, KAB8114180.1, CBX25469.1, BAT15823.1, EEE52743.1, EEC68833.1, BAF29135.1, ABA95781.2, CBX25373.1, CBX25286.1, CBX24424.1, RLN00055.1, PAN15954.1, PUZ62902.1, TKW07744.1, RCV36417.1, TKV99195.1, RCV36999.1, PAN41200.1, PUZ43662.1, RLM68989.1, EMS63121.1, BAJ93533.1, KQJ92364.1, EES07951.1, ACG29253.1, ONM19857.1, ACR35826.1, PWZ40394.1, PWZ40393.1, ONM19858.1, A…
IPMI	KMZ72788.1, XP_022873184.1, CDO99322.1, XP_011073724.1, XP_011091350.1, QCE05790.1, XP_027937651.1, XP_014514787.1, XP_017415767.1, BAT96122.1, ESW17347.1, XP_007145353.1, AHA84158.1, XP_028210955.1, RZB58685.1, XP_003549454.1, KHN12657.1, XP_028200845.1, RZB70176.1, XP_003545044.1, KRH17398.1, CBD34249.1, CBC31946.1, CBC31862.1, CAW56655.1, CAW56613.1, CAV27830.1, CAV27803.1, RZB70177.1, CAV2780…
IMDH	XP_021844378.1, KNA14017.1, XP_021738443.1, XP_021738442.1, XP_021731756.1, XP_010691069.1, KMT00606.1, XP_021970683.1, KAF5803515.1, XP_022015748.1, KAF5759550.1, PWA46937.1, PWA40632.1, XP_024966503.1, XP_024966502.1, XP_024966501.1, XP_024966499.1, KVI11184.1, PLY76416.1, NP_001311666.1, ACF17658.1, PHU01968.1, PHT26483.1, PHT67311.1, TMW91380.1, XP_015075676.1, XP_004238906.1, XP_006344159.1,…
aroA	A0A251S0N3, A0A4P8PSL9, A0A5N6NPZ5, A0A2U1KK14, A0A345N8Y2, G4U4J5, Q6E6L4, A0A2U1MP09, A0A2U1QK72, A0A103XEB4, A0A2J6KQQ6, H6U643, A0A251V1I3, A0A345N8V7, A0A345N8V9, G4U4J4, Q6E6L5, A0A103XUI5, A0A068TN19, A0A5B7ANL6, Q1M157, A0A2R6QPH7, A0A2R6RCQ6, D0VBC7, A0A1U8ABI8, A0A6A4LV35, A0A6A4KJY0, A0A2R6R6G0, A0A0B2QZU7, I1J7U9, A0A0B2RR79, I1JKP7, A0A0S3SYD7, A0A4D6MN12, A0A1S3V5Z0, V7AMX2, A0A151U…
accA	A0A499U9J6, A0A0C9S872, A0A0D6R0K3, AAA75528.1, NP_001105373.1, ADR32359.1, ADR32358.1, AAC49275.1, AAB42144.1, CAC19875.1, BAA07012.1, PIN24736.1, KYP52855.1, AIT59734.1, KMZ68975.1, EMS59656.1, EMS56097.1, KEH34879.1, AGT16338.1, AGT45917.1, AGT45916.1, AGT45915.1, AGT45914.1, AAC41645.1, ABP02014.1, CAA54683.1, KAF5178012.1, QHO30054.1, QHN94123.1, GER35570.1, QEO19143.1, QEO19142.1, AYQ93011.…
psbA	A0A059P2J4, A0A059P3Q8, A0A059P3W6, A0A059P4G1, A0A060D886, A0A0A0RUK0, A0A0A0RZX8, A0A0A0S086, A0A0C5C0D9, A0A0D3R465, A0A0G2R8H6, A0A0K0M004, A0A0K0N7T8, A0A0K0Q607, A0A0K1Z9V8, A0A0K1Z9Y2, A0A0K1Z9Y6, A0A0K1Z9Z0, A0A0K1Z9Z2, A0A0K1ZW38, A0A0K1ZYK8, A0A0K1ZYR6, A0A0M3WT75, A0A0N7CI54, A0A0N9HIR2, A0A0S0ZJ83, A0A0U1ZHD9, A0A0U2EZH4, A0A125RJH5, A0A139ZMN1, A0A140E9S3, A0A140G1P2, A0A142BLI6, A0A…

## Sheet: SuppTable_4
Supplementary Table 4. Protein sequences used as a guide in gene-targeted assembly using MegaGTA.
Gene name	Accessions (GenBank, RefSeq, UniProt, or EMBL)
ALS (RSU)	6U9H, A0A178VQ69, Q93YZ7, A0A1J3FUY6, A0A1J3J7I4, V4M9I0, R0FWJ5, A0A087GMS7, A0A087GMS8, A0A078FR81, A0A078G290, M4DYZ8, A0A397ZMD0, A0A3P6CNN2, A0A0D3B4G7, A0A3P6AXC5, A0A3N6Q501, A0A3P5ZHW5, M4E267, A0A078HAP4, A0A0D3BSY2, A0A078HUA0, A0A397Z8X9, A0A022R9H5, A0A4D8ZQH2, A0A5A7PV35, A0A059AZA9, A0A059AYZ7, A0A1S2XIZ2, A0A1S2YGK5, G7L8T1, A0A3Q7Y2E8, K7KQP0, A0A445JDS2, I1KSP9, A0A151UBY0, A0A0S…
ALS (CSU)	U3TM54, A0A022Q9C5, A0A022RVT2, A0A5A7PTY6, A0A4D9A287, A0A4D9AJD5, A0A4D9ARW1, A0A2Z7CCU1, A0A0V0IYE7, D7RPJ7, A0A3Q7HE60, M1AAA0, M1AAA1, A0A314KUZ7, P09342, A0A2G2WYM1, A0A2G3CMP2, B5LAT2, A0A1J6ICJ7, A0A061EIJ0, A0A1R3HCE7, A0A0D2USX1, A0A1U8K9E9, Q42767, A0A5D2T9P9, A0A2P5YI88, A0A5D2EZG3, A0A5D2NQU9, Q42768, A0A6A3BTL0, A0A0D2PLF8, A0A1U8MPI5, A0A5D2DA14, A0A5J5SEF5, A0A5D2VRK7, A0A5D2LR01,…
DHAD	A0A0K9RPL3, A0A3Q7J9S1, A0A1J6IP15, A0A1S3ZK66, M1BNJ2, A0A2G3CHU1, A0A2G2ZK49, A0A5P1EDS6, A0A2H3X613, A0A068UMB3, A0A022QV93, A0A2G9HGU1, A0A2Z7BI66, A0A251VJT4, A0A5N6NYY3, A0A2J6K9P4, A0A2R6S0S6, A0A199WAN7, A0A3B6SGP6, A0A3B6TJJ8, A0A446XFB8, A0A0Q3FJF1, A0A4U6U7X3, K3YGU0, C5YN64, B4FWX5, C0P869, A0A0D9XAW1, J3MVB0, A0A0E0AYX6, A0A0E0IFT1, A0A0E0QMD0, A0A0D3H370, Q6YZH8, A0A0E0LXZ0, A0A1U7Y…
IMDH	KNA14017.1, KMT00606.1, KAF5803515.1, KAF5759550.1, KVI11184.1, PLY76416.1, PWA46937.1, PRQ50495.1, ONI16362.1, ONI16361.1, GAY42297.1, GAY42296.1, GAY42295.1, KJB70649.1, KJB70648.1, KJB70644.1, KJB70643.1, OMP03946.1, OMO68033.1, ACF17658.1, PHU01968.1, PHT26483.1, PHT67311.1, TMW91380.1, PIM99558.1, TEY86735.1, PSR96056.1, KCW70773.1, PKI32780.1, CAA42596.1, P29102.1, AEE36420.1, 3R8W, P93832.…
accA	AAA75528.1, NP_001105373.1, ADR32359.1, ADR32358.1, AAC49275.1, EMS59656.1, EMS56097.1, AGT16338.1, AGT45917.1, AGT45916.1, AGT45915.1, AGT45914.1, QEO19143.1, QEO19142.1, CAC84161.1, B9FK36.2, Q8S6N5.1, AAP78897.1, AAP78896.1, AAO62902.1, AAO62903.1, AAL02056.1, AAC39330.1, XP_020403604.1, XP_020401496.1, XP_008663053.1, XP_008668641.1, XP_029119357.1, XP_020672392.1, RZC16015.1, RZC16014.1, RZC…
psbA	A0A059P2J4, A0A059P3Q8, A0A059P3W6, A0A059P4G1, A0A060D886, A0A0A0RUK0, A0A0A0RZX8, A0A0A0S086, A0A0C5C0D9, A0A0D3R465, A0A0G2R8H6, A0A0K0M004, A0A0K0N7T8, A0A0K0Q607, A0A0K1Z9V8, A0A0K1Z9Y2, A0A0K1Z9Y6, A0A0K1Z9Z0, A0A0K1Z9Z2, A0A0K1ZW38, A0A0K1ZYK8, A0A0K1ZYR6, A0A0M3WT75, A0A0N7CI54, A0A0N9HIR2, A0A0U1ZHD9, A0A0U2EZH4, A0A125RJH5, A0A139ZMN1, A0A140E9S3, A0A140G1P2, A0A142BLI6, A0A142DRJ2, A0A…

## Sheet: SuppTable_5
Supplementary Table 5. Primer sequences and annealing temperatures used in PCR for validating coding sequence of ALS-CSU protein in African boxthorn.
Target region	Primer name	Primer sequence (5′->3′)	PCR annealing temperature (°C)
Middle	A1F	TTYGCYGCHRARGGYTAC	52
	A1R	GRATCATRGGYARMACRTGYTC	52
	B1F	GRCCYGGSCCDGTTTTGATWG	55
	B1R	TGAACCACCATWCCCARRTGYTG	55
N terminal	C1F	SGTTTYRCBRTHDMMAATGTC	47 / 49
	C1R	CAACAAATCACTACTATCCACAGC	47
	C2R	AACTGTTGCTGTATATCTTTCGG	49
C terminal	D1F	GGTGAGGTTTGATGATAGGGTTACCG	55.4
	D1R	TMRCCCTCYGTRATCACATCTTTGAAAGC	55.4
