# Supplementary material for: Genome-Guided Analysis of Seven Weed Species Reveals Conserved Sequence and Structural Features of Key Gene Targets for Herbicide Development
Source: Front Plant Sci. 2022 Jun 29;13:909073. doi: 10.3389/fpls.2022.909073 (PMC9277346; doi:10.3389/fpls.2022.909073)
Supplement: Supplementary file 16 [file Data_Sheet_2.zip]

Archive with 25 entries (25 files):
- HerbicideTargetGenes_CDS_Proteins_18SrRNA/18S_rRNA.fasta
- HerbicideTargetGenes_CDS_Proteins_18SrRNA/accA.CDS.fasta
- HerbicideTargetGenes_CDS_Proteins_18SrRNA/accA.prot.fasta
- HerbicideTargetGenes_CDS_Proteins_18SrRNA/ALS_CSU.CDS.fasta
- HerbicideTargetGenes_CDS_Proteins_18SrRNA/ALS_CSU.prot.fasta
- HerbicideTargetGenes_CDS_Proteins_18SrRNA/ALS_RSU.CDS.fasta
- HerbicideTargetGenes_CDS_Proteins_18SrRNA/ALS_RSU.prot.fasta
- HerbicideTargetGenes_CDS_Proteins_18SrRNA/aroA.CDS.fasta
- HerbicideTargetGenes_CDS_Proteins_18SrRNA/aroA.prot.fasta
- HerbicideTargetGenes_CDS_Proteins_18SrRNA/BCAT-2.CDS.fasta
- HerbicideTargetGenes_CDS_Proteins_18SrRNA/BCAT-2.prot.fasta
- HerbicideTargetGenes_CDS_Proteins_18SrRNA/DHAD.CDS.fasta
- HerbicideTargetGenes_CDS_Proteins_18SrRNA/DHAD.prot.fasta
- HerbicideTargetGenes_CDS_Proteins_18SrRNA/IMDH.CDS.fasta
- HerbicideTargetGenes_CDS_Proteins_18SrRNA/IMDH.prot.fasta
- HerbicideTargetGenes_CDS_Proteins_18SrRNA/IPMI.CDS.fasta
- HerbicideTargetGenes_CDS_Proteins_18SrRNA/IPMI.prot.fasta
- HerbicideTargetGenes_CDS_Proteins_18SrRNA/IPMS.CDS.fasta
- HerbicideTargetGenes_CDS_Proteins_18SrRNA/IPMS.prot.fasta
- HerbicideTargetGenes_CDS_Proteins_18SrRNA/KARI.CDS.fasta
- HerbicideTargetGenes_CDS_Proteins_18SrRNA/KARI.prot.fasta
- HerbicideTargetGenes_CDS_Proteins_18SrRNA/psbA.CDS.fasta
- HerbicideTargetGenes_CDS_Proteins_18SrRNA/psbA.prot.fasta
- HerbicideTargetGenes_CDS_Proteins_18SrRNA/TD.CDS.fasta
- HerbicideTargetGenes_CDS_Proteins_18SrRNA/TD.prot.fasta
