# Supplementary material for: Genome-Guided Analysis of Seven Weed Species Reveals Conserved Sequence and Structural Features of Key Gene Targets for Herbicide Development
Source: Front Plant Sci. 2022 Jun 29;13:909073. doi: 10.3389/fpls.2022.909073 (PMC9277346; doi:10.3389/fpls.2022.909073)
Supplement: Supplementary file 16 [file Data_Sheet_2.zip › HerbicideTargetGenes_CDS_Proteins_18SrRNA/18S_rRNA.fasta]

>Amaranthaceae_Alligator_weed_18S_rRNA
GTATGAACTAATTCAGACTGTGAAACTGCGAATGGCTCATTAAATCAGTTATAGTTTGTTTGATGGTACCTGCTACTCGGATAACCGTAGTAATTCTAGAGCTAATACGTGCAACAAACCCCGACTTCTGGAAGGGATGCATTTATTAGATAAAAGGTCAACGCGGGCTCTGCCCGTTGCTCTGATGATTCATGATAACTCGACGGATCGCACGGCCTTTGCGCCGGCGACGCATCATTCAAATTTCTGCCCTATCAACTTTCGATGGTAGGATAGTGGCCTACCATGGTGATGACGGGTGACGGAGAATTAGGGTTCGATTCCGGAGAGGGAGCCTGAGAAACGGCTACCACATCCAAGGAAGGCAGCAGGCGCGCAAATTACCCAATCCTGACACGGGGAGGTAGTGACAATAAATAACAATACCGGGCTTTTCAAGTCTGGTAATTGGAATGAGTACAATCTAAATCCCTTAACGAGGATCCATTGGAGGGCAAGTCTGGTGCCAGCAGCCGCGGTAATTCCAGCTCCAATAGCGTATATTTAAGTTGTTGCAGTTAAAAAGCTCGTAGTTGGACCTTGGGGTGGTGCGACCGGTCCGCCATTCGGTGTGCACCGGTCGCCTCGCCTCTTTCGCCGGCGATTCGCTCCTGGCCTTAGCTGGCCGGGTCGAGCCTCCGGCACTGTTACTTTGAAGAAATTAGAGTGCTCAAAGCAAGCCTACGCTCTGTATACATTAGCATGGGATAACATCATAGGATTCCGGTCCTATTGTGTTGGCCTTCGGGATCGGAGTAATGATTAACAGGGACAGTCGGGGGCATTCGTATTTCATAGTCAGAGGTGAAATTCTTGGATTTATGAAAGACGAACAACTGCGAAAGCATTTGCCAAGGATGTTTTCATTAATCAAGAACGAAAGTTGGGGGCTCGAAGACGATCAGATACCGTCCTAGTCTCAACCATAAACGATGCCGACCAGGGATCGGCGGATGTTACTTTTAGGACGCCGCCGGCACCTTATGAGAAATCAAAGTTTTTGGGTTCCGGGGGGAGTATGGTCGCAAGGCTGAAACTTAAAGGAATTGACGGAAGGGCACCACCAGGAGTGGAGCCTGCGGCTTAATTTGACTCAACACGGGGAAACTTACCAGGTCCAGACATAGTAAGGATTGACAGACTGAGAGCTCTTTCTTGATTCTATGGGTGGTGGTGCATGGCCGTTCTTAGTTGGTGGAGCGATTTGTCTGGTTAATTCCGTTAACGAACGAGACCTCAGCCTGCTAACTAGCTATGCGGAGGTACCCCTTCGCAGCTAGCTTCTTAGAGGGACTATGGCCTTTTAGGCCACGGAAGTTTGAGGCAATAACAGGTCTGTGATGCCCTTAGATGTTCTGGGCCGCACGCGCGCTACACTGATGTATTCAACGAGTCTATAGCCTTGGCCGACAGGTCCGGGTAATCTTCGAAAATACATCGTGATGGGGATAGATCATTGCAATTGTTGGTCTTCAACGAGGAATTCCTAGTAAGCGCGAGTCATCAGCTCGCGTTGACTACGTCCCTGCCCTTTGTACACACCGCCCGTCGCTCCTACCGATTGAATGGTCCGGTGAAGTGTTCGGATCGCGGCGACGTGGGCGGTTCGCCGCCGGCGACGTCGCGAGA
>Solanaceae_African_boxthorn_18S_rRNA
ACATTAGCATAGGATAACATTATAGGATTTCGATGCTATTACATTGGCCTTCGGGATCGGAGTAAGGATTAACAGGGACAGTCGAGGGCATTTGTATTTCATAGTCAGAGCTGAAATTCTTGGATTTATGAAAGATGAACAACTGTGAAAGCATTTGCCAGGTATGTTTTCATTAATCAAGAATGAAAGTTGGGGGCTCGAAGATGATCAGATACCGTCCTAGTCTCAACCATAAACGATGTCGACCGGGGATTAGTGGATGTTGCTTTTAGGACTCCGCCGGCACCTTATGAGAAATCAAAGTTTTTGGGTTCCGGGGGGATTTGGTCGCAAGGATGAAACTTAAAGGAATTGACGGAAGGGCACCACCAGGAGTGGAGCCTGCAGCTTAATTTGACTCAACACGAGGAAACTTACTAGGTCCAGACATAGTAAGGATTGACAGACTGAGAGCTCTTTCTTGATTCTATGGGTGGTGGTGCATGGCCGTTGGTGGAGCGATTTGTCTAATTAATTCCATTAAGGAACGAGACCTCATCCTGCTAACTAGCTATGCAAAGGTATCCCTTCACGGCCAGCTTCTTAGAGGGACTACGGCCTTTTAGGCTGCGAAAGTTTGAGGCAATAATAGGTATGTGATGCCCTTAGATGTTCTGTGTCGCACGCACGCTACACTGATGTATTCAACGAGTTTATAGCCTTGGCCGACAGGCCCGGGTAATCTTTGAAATTTTATCATGATAGGGATAGATCATTGCAATTATTGGTCTACAACGAGGAATTCCTAGTAAGCGCGAGTCATCAACTCGCGTTGACTACGTCCCTGCCCTTTGTACACACTGCCCATCGCTCCTACCGATTGAATGATCCAGTGAAATGTTCAGATCGCGGCGACATGGGAGGTTCGCTGCCCACGACGTCGCGAGAAGTCCATTGAACCTTATTATTTAGAAGAAGGAGAATTCGTAAAAAGGTTTCCGTAGGTAAACCCGCGAAAAGAT
>Asteraceae_Fireweed_18S_rRNA
GTTCTTAGTTGGTGGAGCGATTTGTCTGGTTAATTCCGTTAACGAACGAGACCTCAGCCTGCTAACTAGCTATGTGGAGGTATCCCTCCACGGCCAGCTTCTTAGAGGGACTATGGCCTTTTAGGCCACGGAAGTTTGAGGCAATAACATGTCTGTGATGCCCTTAGATGTTCTGGGCCGCACGCGCGCTACACTGATGTATTCAACGAGTATATAGCCTTGGCCGACAGGCCCGGGAAATCTTTGAAATTTCATCGTGATGGGGATAGATCATTGCAATTGTTGGTCTTAAACGAGGAATTCCTAGTAAGCGCGAGTCATCAGCTCGCGTTGACTACGTCCCTGCCCTTTGTACACACCGCCCGTCGCTCCTACCGATTGAATGGTCCGGTGAAGTGTTAGGATCGCGGCGACGTGGGCGGTTCGCCGCCGGCGACGTCGCGAGAATTCCACTGAACCTTATCATTTAGAGGAAGGAGAAGTCGTAACAAGGTTTCCGTAGGTGAACCTGCGGAAGGAT
>Verbenaceae_Lantana_18S_rRNA
CCTATCAACTTTCGATGGTAGGATAGTGGCCTACTATGGTGGTGACGGGTGACGGAGAATTAGGGTTTGATTCCGGAGAGGGAGCTTGAGAAACGGCTACCACCTCCAAGCAAGGTAGCAAACGCACAAATTACCCAATCCTGATACGGGGAGGTAGTGACAATAAATAGCAATACCGGGCTCTACGAGTCTGCTAATTGGAATGAGTACAATCTAAATCCCTTGACGAGGGTCCATTGAAGGGCAAGTTTGGCACCAACAGCTGCGGTAATTCTAGCTCCAATAGCGTATATTTAAGTTATTGCAGTTAAAAAGCTCGTAGTTGGACTTTGGGTTGGGCCGGCCAGTCCGCCTCTGGTGTGCACCGATCATCTCGTCCCTTCTGCTGGCGATGCGCTCCTGGTCTTAACTGGCCGGGTTGTTCCTCCGGTGCTGTTACTTTAAAGAAATTAGAGTGCTCAAAGCAAGCCTACGCTCTGAATAAATTAGCATGGGATAACATTATAGGATGTCAGTCCTATTTTGTTGGCCTTCGGGATCGGAGTAATGATTAACAGGGACAGTCGGGGGCATTCGTATTTCATAGTCAGAGGTGAAATTCTTGGATTTATGAAAGATGAACAACTACAAAAGCATTTGCTAAGGATGTTTTCATTAATCAAGAACGAAAGTTGGGGGCTCGAAGGCGATCAGATACCGTCCTATTCTCAACTATAAACGATACTGACCAGTGATCAGCGGATGTTGCTTTTAGGACTCCGTCGGTACCTTATGAGAAATTAAAGTCTTTGGGTTCTGAGGGGAGTATGGTCGTAAGGCTGAAACTTAAAGGAATTGGCGGAAAGGCACCACCCGGAGTGAAGCCTGCGGCTTAATTTGACTCAACACGGGGAAACTTACCAGGTCCAGACATAGTAAGGATTGACAGACTGAGAGCACTTTTTAT
>Asteraceae_Parthenium_18S_rRNA
TGCTACTCGGATACTCGTAGTAATTCTAGAGCCGATATGTGCAACAAACCCCGACTTCTGAAAGGGATGTGTTTTATTAGATAAAAGGTCGACGCGGGCTTTGCCCGTTGCTGCAATGATTCATGATAACTCGACGAATCGCACGACCCTCGTGCCGGCGACGCATCATTCAAATTTATGCACTATCAACTTTTTATGGTAGGATAGTCGCCTACTATGGTGGTGACGGGTGACAAAGAATTAGGGTTCGATTCATGAGAGGGGGCCTGAGAAACGGCTACCACATCCAAGGAAGGAAGCAGGTGCGCAAATTACCCAATCCTAACACGAGGAGGTAGTGACAAACTGACAATAAATAACAACATCGGGCTCATCCGAGTCGGGTAATTGGAATGAGTACAATATAAATCCCTTCACGAGGAACCATTGGAGGGCAAGTCTGGTGCCAACAGCTACGGTAATTCCAGATCCAATAACGTATATTTAAGTTGTTGCAGCTAAAAAGCTCGTAGTCGGGCTTTGGGTTGGATCGGTCGGTCCACCTCAGGTGTGCACCGGTTTACCCATCCCTTCTATCAGCGATGCGCTCCTTCCCTTAATTGGGCGGGTCGTGCCTTCGGCGTTGTTACTTTGAAGAAATTAGAGTGCACAAAGCAAGCCTACGCTCTGTATACTT
>Apocynaceae_Rubber_vine_18S_rRNA
AGTATGAACTAATTTAGACTGTGAAACCTCATTAAATCAGTTATAGTTTGTTTGATGGTATCTTCTACTCGGATAACTGTAGTAATTCTAGAGCTAATACGTGCAACAAACCCCGACTTCTGGAAGGGATGCATTTATTAGATAAAAGGTCGACGCGAGCTTTGCCCGTTGTTGCGATGATTCATGATAACTCGTCGGATCGCACGGCCCTTGTGCCGGCGACGCATCATTCAAATTTCTGCCCTATCAACTTTCGATGGTAGGATAGGGGCCTACCATGGTGGTGACGGGTGAAGGAGGCGCGCAAATTACCTAATCCTGAGAAAGGCTACCACATCCAAGGAAGGCAGCAGGCGCGCAAATTACCTAATCCTGACACAAGGAGGTAGTGACAATAAATAACAATACCAGGCTCATAGAGTCTGGTAATTGGAATGAGTACAATCTAAATCTCTTCACGAGAATCCATTGGAGGGAAAGTCTGGTGCCAGCAGTCACGGTAATTCTACCTCCAATAGCATATATTTAAGTTAATGTAGTTAAATAGCTCATAGTTAGACTTTAGGATGGGTCGGCTGGTCCGCCTCATAGTGTGCACAGATCGTCTCGTACCTTCTGTCGGCGATATGCTCCTGGCATTAATTGGTCAGGTCATGCCTCCGGCACTGTTACTTTGAAGAAATTAGAGTGTTCAAAACAAGCCTGCGCTCTGGATACATTAGCATGGGATAATAATATCGGATTTTGTTCCTATTCTATTGGCCTTCGGGATCGGAGTAATGATTAACAGAGACAGTCGGGGGCATTCGTATTTCATAGTCAGAGGTGAAATTCTTGGATTTATGAAAGTTAAACAACTGCGAAGGCATTTTTCAAGGATGATTTCATTAATCGAGAACGAAAGTTGGGGGCTCGAAGACGATCAGATACCGTCCTAGTCTCAACCATAAACGATGCCGACCAGGGATCGGCAGATGTTGCTTTAAGGACTCTGCCGGCACCTTATGAGAAATCAAAGTTTTTGGGTTCCGGGGGGAGTATGGTCGCAAGGCTGAAACTTAAAGGAATTGACGGAAGGGCACTACCAGGAGTGGAGCCTGCGGCTTAATTTAACTCAACACGGGGAAACTTACCAGGTCCAGACATAGTAAGGATTGATAGACTGAGAGCTATTTCGAGATTCTATAAATGGTGGTGCATGGCCATTCTTAGTTAGTGGAGTGATTTGTCTGGTTAATTCTGTTAACGAATGAGACCTCAGCCTGCTAACTAGCTATGCGGAGGATCTCTCTGTAGCTAGCTTCTTAGAGGGACTACGGCCTTTTAGGCCGCGGAAGTTTGAGGCAATAACAGGTCTGTGATGCCTTTAGATGTTCTGGGCCGCACGCATTCTACACTGATGTATTCAACAAGTCTAAAGCCTTGGCCAACAGGCCCAGATAATCTTTGAAATTTCATCGTGATAGGGATAGATCATTGCAATTGTTGGTCCTCAACGAGGAATTCCTAGTAAGCGCGAGTCATCAGCTCGCTTTGACTACGTCCCTGCCCTTTGTACACATTGCCCGTCGCTCCTACCAATTGAATGGTCCAGTGAGTGTTCGGATCGCAGCAACGTGAGCGGTTCGCTGCTTGTGACGTCGCG
>Pontederiaceae_Water_hyacinth_18S_rRNA
ATTCGGACGGTGAAACTGCGAATGGCTCATTAAATCAGTTATAGTTTGTTTGATGGTACGCGCTAATCGGATAACCGTAGTAATTCTAGAGCTAATACGTGCAACAAATCCCGACTTCCGGAAGGGATGCATTTATTAGGCAAAAGGCCGACGCGGGCCCCGGCTCGCCCTCGGAGGATTCATGATAACTCAACGGATCGCACGGCCCTCGCGCCGGCGACGCATCATTCAAATTTCTGCCCTATCAACTTTCGATGGTAGGATAGGGGCCTACCATGGTGGTGACGGGTGACGGAGAATTAGGGTTCGATTCCGGAGAGGGAGCC
