# Supplementary material for: Genome-Guided Analysis of Seven Weed Species Reveals Conserved Sequence and Structural Features of Key Gene Targets for Herbicide Development
Source: Front Plant Sci. 2022 Jun 29;13:909073. doi: 10.3389/fpls.2022.909073 (PMC9277346; doi:10.3389/fpls.2022.909073)
Supplement: Supplementary file 16 [file Data_Sheet_2.zip › HerbicideTargetGenes_CDS_Proteins_18SrRNA/accA.CDS.fasta]

>AW-maker-scf7180005459933-exonerate_protein2genome-gene-0.0-mRNA-1
ATGGCTACTGTTGTTCGAAATGTCGAATACCTCAATGGGGCAACCTTGCCAAGGGGATCTTCGTCATTGCCAATAGTTGATGAATTCTGCAATGCTCTTGGAGGGAAAAGGCCAATTCATAGTATTTTGATAGCCAACAATGGAATGGCCGCTGTCAAATTTATAAGAAGTGTTCGAACATGGGCTTATGAGACCTTTGGAACTGAGAAGGCTATATTATTGGTAGCCATGGCTACTCCAGAAGACATGAGAATCAATGCTGAGCATATTCGAATGGCTGATCAGTTTGTTGAGGTTCCTGGTGGGACTAATAACAATAACTATGCTAATGTGCAGCTCATTGTTGAGGTTGCGGAGATCACACGTGTTGATGCAGTTTGGCCTGGTTGGGGACATGCGTCTGAGATTCCTGATCTGCCAGATGCACTAACTGAAAAAGGAATTGTATTTCTAGGCCCCCCAGCAGTATCTATGGCTGCTCTTGGAGATAAAATTGGTTCATCATTGATTGCTCAAGCTGCAGACGTTCCAACTCTTCCATGGACTGGCTCTCATGTAAAAGTTTCTGCTGAGAGTTGTTTAGATACAATACCTGATGACATATACAAGGCAGCTTGTGTATTTACCACAGAGGAAGCAATTGCTAGCTGTCAAGTTGTTGGTTATCCTGCTATGATTAAGGCTTCCTGGGGTGGTGGAGGGAAAGGTATCAGAAAGGTTCATAATGATGATGAAGTAAGAGCGCTGTTCAAGCAAGTGCAGGGTGAAGTTCCCGGCTCACCCATATTTATAATGAAGGTGGCTTCACAGAGTCGACACTTAGAAGTACAGCTGCTTTGTGATCAATATGGCAATGTTGCGGCATTGCATAGCCGTGATTGCAGTGTTCAACGACGGCATCAAAAGATCATTGAGGAGGGCCCAATAACTGTAGCACCACCAGAAACTGTGAAAAAGCTTGAGCAGGCAGCTAGGAGGCTGGCTAAATGTGTGAATTATGTTGGAGCAGCAACTGTTGAATATTTGTACAGTATGGAAACTGGCGAATTTTATTTTCTTGAGCTGAATCCTCGTCTACAGGTGGAGCACCCTGTGACTGAGTGGATTGCTGAAATAAATCTTCCAGCTGCTCAGGTTGCAGTTGGCATGGGAATTCCTCTTTGGCAAATTCCAGAAATAAGGCGATTCTATGGGAAGGAGCATGGTGGGGGTTATGATGCTTGGAGAAAAACATCAGCTGTGGTTACTCCTTTCGATTTTGACAAAGCACAATCTGTAAAACCAAAAGGTCATTGCATTGCTGTACGTGTGACAAGTGAGGACCCAGATGATGGGTTCAAGCCTACAAGTGGGAAAGTACAGGAGCTGAGCTTCAAAAGTAAACCAAACGTATGGGCATACTTCTCTGTTAAGTCTGGGGGAGGCATCCATGAATTCTCGGATTCACAATTTGGCCATGTTTTTGCTTTTGGCGAATCTAGAAGCTTGGCCATAGCGAATATGGTTCTTGGCTTGAAAGAAATTCAAATTCGTGGAGAGATCCGCACTAATGTTGATTATACCATTGATCTTCTAAATTCTTCAGACTACAGAGATAGCAAAATTCATACTGGTTGGTTGGATAGCAGAATCGCAATGAGGGTCCGAGCTGAAAGGCCACCCTGGTACATCTCTGTTGTTGGTGGTGCGCTTTATAAAGCATCTGCAAGTAGTGCAGCCACTGTTTCTGAATATATTGGCTATCTTGAAAAGGGACAAATTCCTCCAAAGCATATATCTCTTGTCCACTCTGAAGTTTCTCTAAATATTGAGGGGAGCAAATACACCATTGATATGGTTAGGGCTGGACCAGGAAGCTACAAATTGAGAATGAATGAGTCAGAGGTTGAAGCAGAAATACATACATTAAGAGATGGAGGTCTACTGATGCAGTTGGATGGGAACAGTCACGTTATATATGCAGAGGAAGAAGCAGCAGGAACTCGACTTCTAATTGATGGAAGAACTTGTTTGCTTCAGAATGATCATGATCCTTCGAAGCTAATTGCGGAGACTCCTTGTAAGCTGTTGCGATATTTGGTACCAGATAACAGTCACATTGATGCAGATACACCTTATGCTGAAGTTGAGGTTATGAAAATGTGTATGCCTTTGCTTTCCTCTGCATCTGGCTTAGTACAATTTAAGATGTCTGAAGGTCAAGCTATGCAGGCTGGTGAGCTAGTAGCAAGACTAGAGCTGGATGATCCTTCTGCTGTAAGGAAAGCTGAACCTTTCCGCGGTAGCTTTCCTATCTTGGGCCCTCCAACTGCTATCTCAGGAAAAGTTCATCAGAGGTGTGCTGCAAGCTTAAATGCAGCTCGGATGATTCTTGCTGGGTATGAACACAACATAGACGAAGTTGTGCAAAGTTTGCTTGTCTGCCTTGATAGTCCCGAACTTCCTTTCCTGCAATGGCAAGAATGCTTGTCTGTACTAGCTACACGTCTTCCCAAAGATTTGAGAAATGAATTGGAAACGAAGTACAGAGCTTTTGAAGGAATTACCAATTCCCTTAACAATTCCCAGAACATTGAATTTCCTGCCAAGTTGTTGAAGAGTGTTCTTGAGGCCCATTTAAGCTTTTGCCCTGAAAAGGAAAGAGGCACGCAAGAGCGGCTTATTGAGCCTCTGATGAGCCTTGTAAAGTCCTATGAGGGTGGAAGAGAAAGTCATGCCCGAGTTATTGTGCAGTCTCTCTTTGAAGAGTATTTATCCGTGGAAGAATTGTTCAGTGACAATATCCAGGCTGATGTGATAGAACGTCTTCGCCTTCAGTATAAAAAGGATCTGCTAAAGATTGTGGACATTGTACTTTCACACCAGGGTGTTAAGAATAAGAATAAGTTGATCTTGAGGCTCATGGAACAATTGGTTTACCCAAATCCTGCTGCTTATAGGGATAAACTTATTCGCTTCTCACAACTGAATCACACAATTTATTCTGAGTTGGCACTCAAGGCTAGTCAATTGCTTGAACAAACTAAGTTAAGTGAACTTCGTTCTAACATAGCCAGAAATCTTTCCGAGTTAGAAATGTTTACAGAGGATGGTGAAAACATGGATACTCCAAAAAGAAAAAGTGCAATAAATGAACGTATGGAATCTCTTGTGAGTACTCCTTTGGCTGTTGAAGATGCTCTTGTAGGATTATTTGACCACAGTGATCATACACTACAGAGACGGGTTGTCGAGACCTATGTCAGGAGGCTTTATCAGCCGTATCTTGTCAAGGGCAGTGTGAGGATGCAGTGGCACAGATCTGGCCTAATTGCATCTTGGGAGTTTATGGAGGAGCATATTGAAAGAGCAAATGTATCTGATGATATGTCTAACCAATCCCTTGTTGAGAAACGTAGTGAGAGAAAGTGGGGAGCCATGGTCGTTATTAAGTCTCTTCAATATCTGCCAACAGTGATCAACGCTGCTTTGAGGGAAACAACTCATCACTCTGATGAAACACTTTCCCGTGACTCATCAGAACCAGTAAGCCATGGAAACATGTTGCACATTGCCCTTGTTGGAGTGAATAACCAGATGAGCTTGTTGCAGGATAGTGGTGATGAAGATCAGGCTCAAGAGAGAATAAATAGGTTGGCTAAAATTTTGAGAGAGAAAGAAGTGAGTTCAGGTCTTCGTGCCGTTGGTGTTGGAGTGATAAGTTGCATCATTCAGAGAGATGAAGGACGGACCCCAATGAGACATTCATTCTATTGGTCAGCAGATAAACATTACTACAATGAGGAACCTTTGCTACGTCATTTAGAACCTCCTCTATCTATATATCTTGAACTGGTACTAGACAAGCTTAAGGGCTATGAAAATATCAAATATACTTCTTCTCGTGATCGTCAGTGGCACCTATATACCATCATGGATAAGCCGTCAATTCGGAGGATGTTTTTGAGAACACTTGTGAGACAGCCCATTTCTGAGTTCACAGGAGTCGATCTAGGAATTCTTCAAACACAAAGGCCCTTCTCTTTTACTTCAAGAAGCATCCTGAGGTCTTTAACAACAGCTATGGACGAATTGGAACTTAATGCTCATAATGCTACCTTGAAACCTGATTATGCTCATATGTACCTGTACATTGTAAGAGAGCAACATATAGATGATCTTGTGCCATATCACCGACAGTTGAGCATAGATGGCCAACAAGAAGAGGCAGCTGTGGAGAGCCTTTTGGAAGAGCTTGCACGAGAAATCCACAGTTATGCTGGTGTAAGAATGCACAAATTAAATGTTTGTGAGTGGGAAGTGAAGCTCTGGATATCATCTTCTGGCCAAGCCAATGGTTCTTGGAGAGTTGCCGTTATTAATGTGACTGGTCATACTTGCACCGTAAATGTTTACCGCGAGTTGGAGGATAGCAGCCAACATGAAATGGTCTACCATTCATTATCTGTTCAGGGGCCCTATCACAGGGTGCCTGTGAATGCACCCTGTCAACCACTTGGTGTTATTGCTCGTAAGCGACTTCAAGCCATGAAAAGCAGCACAACTTACTGCTATGATTTCCCATTGGCTTTCTCAGCTGCCCTGGAGCAATCATGGGCATCCGAAGCTTTAGATGTGAAGAAACCTGCTGATAGAGAACTCTTGAAAGTAACAGAGTTAGTGTTTGCTGATCCAAAAGGCTCATGGGGGACTCCTCTCGTCCCAACAGACCGAAACCCCGGTCTTAATGATGTTGGCATGGTAGCCTGGAGCATGGAAATGTCAACTCCAGAGTTCCCTGGTGGACGAACAATATTGGTTGTGGCAAATGACGTTACATTCAAGGCTGGATCTTTTGGACCTAGAGAAGATGCCTTCTTCCTTGCAGTTACTGATCTTGCCTGTGCCAAGAAATTACCTCTAATTTATTTGGCAGCTAATTCTGGGGCTCGTATTGGTGTTGCTGAAGAGGTAAAGTCATGCTTTAAAGTCGGTTGGTCTGATGAATTGAATCCTGAACGTGGCTTCCAGTATGTCTACTTAACCCCTGAAGATTATCGTCGTAATGGGTCTTCGGTCATAGCCCATGAAATTAAACTTGAGAATGAAGAAACTCGATGGGTCATAGACACTATTGTAGGCAAGGAAGATGGACTAGGTGTTGAGAATTTGACAGGAAGTGGTGCAATAGCTGGCGCTTACTCGAGGGCTTACAAGGAAACATTTACTTTGACTTTTGTAACTGGCCGAACAGTTGGTATTGGTGCTTATCTCGCTCGTCTTGGGATGCGTTGCATCCAGAGGCTTGATCAGCCCATAATTCTGACTGGTTTCTCTGCATTAAACAAACTTCTTGGTCGGGAGGTTTACAGTTCACACATGCAACTTGGTGGGCCCAAAATTATG
>BT-maker-scf7180004912180-exonerate_protein2genome-gene-0.3-mRNA-1
ATGTCGGAATCTCAAAGGAGGCCAGCAGTGATTGGGTTCAGGAGTGGAAATGGGTACATCAATGGTTCACTTCCATTGAGGTCTCCAATTTCTAGAGCTGAAGTTGCTGAGTTCTGTCATGCCCTTGGCGGGAAGCGGCCAATTAATAGCATCTTAATTTCAAACAATGGGATGGCAGCTGTGAAGTTTATACGTAGTATTAGGACATGGGCATATGAGACATTTGGTTCAGAGAAGGCAATTTTGTTGGTTGCAATGGCTACGCCCGAGGACATGAGGATAAACGCGGAGCACATTAGAATAGCTGATCAGTTTGTAGAAGTTCCTGGTGGGACGAATAACAACAACTATGCCAATGTGCAGCTCATTGTGGAGATGGCAGAGATGACTCATGTCGATGCGGTTTGGCCTGGTTGGGGTCATGCATCAGAAAACCCTGAACTGCCAGATGCATTGGACGCAAAGGGGATCATATTTCTTGGGCCACCGGCTAAATCAATGGCAGCACTAGGAGACAAAATTGGTTCATCTTTGATTGCTCAAGCAGCAGAAGTACCCACCCTTCCGTGGAGTGGATCCCATGTCAAAGTTCCTCCAGAAAGCTCTTTGGTCTCTATCCCAGATGAAATATATGCTAAAGCATGTGTTTACACGACAGAAGAAGCAATTGCTAGTTGTCAAGTAGTAGGTTACCCTGCAATGATCAAGGCATCCTGGGGCGGTGGTGGTAAAGGCATAAGAAAGGTACATAGTGATGATGAAGTTAGGGCACTATTCAAGCAAGTTCAGGGTGAAGTTCCTGGCTCTCCAATATTTATAATGAAAGTTGCTTCTCAGAGTCGGCATCTAGAAGTCCAGTTACTATGTGATCAATATGGCAATGTTGCAGCCTTGCACAGCCGTGACTGTAGTGTTCAAAGGCGACACCAAAAGATAATTGAGGAGGGGCCAATTACAGTAGCTCCGCTAGAGACGGTGAAAAAACTTGAGCAGGCTGCTAGAAGACTGGCCAAATGTGTCAATTACATTGGAGCTGCCACTGTTGAGTATCTTTACAGTATGGACACTGGAGAGTACTATTTCTTGGAACTCAACCCTCGGTTACAGGTTGAACACCCTGTAACTGAATGGATAGCAGAAATAAACCTGCCAGCAGCTCAAGTTGCTGTTGGAATGGGGATCCCTTTGTGGCAAATTCCAGAAATAAGGCGGTTCTATGGAATGGAACATGGTGCGGGATATGATGCTTGGAGGAAAACATCTATTGTTGCAACATCATTTGATTTTGATAAAGCTGAGTCGACAAGGCCAAAAGGTCATTGTGTGGCTGTGCGTGTAACAAGTGAGGATCCTGATGATGGTTTTAAGCCTACCAGTGGTAAAGTACAGGAGCTGAGTTTTAAGAGCAAACCGAATGTGTGGGCATACTTCTCTGTCAAGTCTGGTGGAGGCATTCATGAATTTTCAGACTCTCAGTTTGGACATGTTTTTGCATTTGGAGAGTCCAGACCCCTGGCTATTGCAAACATGGTTCTTGGACTGAAGGAAATCCAGATCCGAGGAGAGATACGTACGAATGTTGATTACACGATTGATCTATTGCATGCTTCAGATTACAGAGAAAATAAGATACACACTGGCTGGTTGGACAGTAGAATTGCCATGAGGGTTAGAGCAGAAAGACCTCCTTGGTATCTTTCTGTAGTTGGAGGAGCTCTTTATAAAGCTTCTGCAAGTGGTGCGGCCTTGGTTTCCGAATATATTGGTTATCTTGAAAAAGGTCAAATCCCACCCAAGCATATATCCCTTGTGAACTCTCAAGTCTCACTAAACATTGAAGGAAGCAAGTACACAATTAATATGGTGAGGGGAGGACCAGGAAGCTATAGGTTGAGGATGAATGAATCGGAGATCGAAGCAGAAATACATACTCTGCGTGATGGAGGACTTCTGATGCAGCTGGACGGGAACAGTCATGTTATATATGCAGAGGAGGAAGCAGCTGGAACTCGCCTTCTAATTGATGGAAGAACTTGCTTGCTGCAGAATGATCATGATCCATCAAAGTTAATTGCCGAGACACCCTGCAAACTCCTGAGATATTTAGTGTCTGATGGTAGTCATGTTGATGCTGACACACCTTACGCGGAGGTTGAGGTGATGAAGATGTGCATGCCCCTTCTTTCACCTGCTTCAGGAGTTATCCATATTAAGATGTCTGAAGGTCAAGCAATGCAGGCTGGTGAGCTCATAGCATCACTTGATTTAGATGACCCTTCTGCTGTAAGAAAAGCAGAGCCTTTTCGTGGAAGCTTCCCTATTTTGGGACCTCCAACTGCCATATCTGGAAAAGTTCATCAGAGATGTGCTGCAAGTCTCAATGCAGCAAGGATGATTCTTGCTGGATATGACCACAATGTTGATGATGTGGTTCATAACTTGCTAAGTTGCTTGGACAGTCCCGAGCTTCCATTTCTACAGTGGCAAGAATGCATATCCGTGCTGGCAACACGACTTCCAAAGGACCTCAGAAATGAGTTGGAAGCAAAATATAAGGAATACGAGGGATATACCAACTCGCAAACTGTTGACTTCCCTGCCAGAATTCTGAGAGGTGTTCTTGAGGCTCACCTAAGAATCTGCTCAGAAAAAGAAAAAGGAGCTCAAGAAAGACTAATTGAACCTTTGATGAGTCTCGTCAAGTCTTATGAGGGTGGAAGAGAGAGTCATGCCCGTGGTATCGTCTATTCACTTTTTGAAGAGTATCTATCTGTTGAAGAATTGTTTAGTGACAATCTCCAGGCTGATGTGATTGAACGACTCCGGCTTCAATATAAGAAAGATCTTCTGAAGGTTGTCGACATAGTGCTTTCTCATCAGGGTGTTAAGCGTAAAAATAAGCTTATACTTAGTCTGATGGAGCAACTGGTATATCCCAATCCTGCAGCATACAGGGAAAAACTTATTCGTTTCTCAGCACTCAACCATACAAATTATTCCGAGTTGGCACTGAAGGCCAGTCAACTCCTCGAACAAACTAAACTGAGTGAATTACGTTCAAGTATTGCCAGAAGTCTTTCTGAGCTAGAGATGTTTACTGAAGAAGGTGACACTATGGATACTCCTAAGCGGAAAAGTGCCATCAATGAAAGAATGGAAGCTCTAGTGAGTGCTCCTTTGGCAGTAGAAGACGCACTTGTAGGCCTTTTTGATCACAGTGATCACACCCTTCAGAGGCGCGTTATGGAGACCTACATTCGTAGACTCTATCAGCCTTACCTCGTTCACGGGAGTGTGAGGATGCAGTGGCACAGATCTGGACTAATTGCTACGTGGCAGTTTTTGGAAGAGCATGTGGAGAGAAAGAGTGGGTCTGGAGACCATGTGATGGTAAAACCGTTAGTTGAGAAACACAGTGAGAGAAAATGGGGAGCGATGGTTATTATCAGATCTCTCCAAGTCTTGCCAACAGTATTAACTGCTGCACTGAGGGAGACAGCGCATGATTTGCATGAAGACATGTCCAATGGAGTCAGTCATGGTAACATGCTGCACATTGCATTGGTTGGCATCAACAACCAAATGAGTTTGCTTCAGGATAGTGGGGATGAAGATCAGGCTCAAGAAAGAATTAACAAGTTAGCCAAAATTTTGAGAGAGAAAGAAGTGAGCTCGAGCCTTAAAAGTGCAGGTGTAAAGGTTATCAGTTGCATCATTCCGAGAGATGAAGGGAGGGGGCCTATGAGGCACTCCTTTCACTGGTCAGCAGAGAAGCTGTATTATGAGGAGGAGCCTCTACTGCGTCATCTTGAGCCTCCTCTATCCATTTACCTTGAATTGGAAAAGCTCAAGGTCTATGATAATATAAAGTATACTCCATCCCGAGACCGTCAGTGGCACCTCTATACTGTTATAGACAAGCGGCGTCCAATCCAGAGGATGTTTCTCAGAACACTTGTAAGACAACCAACATCAGATGACAGTTTATTAGCGGATCAAGGATTAAATCAGGGAACAGCTCCTTCCCCTTTGGCTCTGTCTTTTACTTCAAGAAGCATTTTGAGGTCCTTAATAACTGCACTGGAAGAGCTTGAACTTAATCTCCATAATACGACTCTCAAAGCTGACCATGCTCATATGTACTTGTATATTTTACGAGAGCAAGAGATAGCTGATCTGTTACCGTACCACAAGAGGATGGACCTAAATAATGAGAACAAAGAAGCAGAAGTTCAGAAAATCTTAGAAGAGCTAGCTCGTGAAATTAATGCATCTGTTGGTGTGAGGATGCACAGGTTAGGCGTTTGTGAGTGGGAAGTGAAACTTTGGATATCATCTGCAGGAGATGCAACTGGTGCTTGGAGGGTTTTGGTTACGAATGTGACAGGTCACACCTGCATTGTGCATGTTTATCGTGAAGTGGAAGATACAGGTGAACAAAGAGTAGTGTATCACTCCGCCATTGGCAGTGGTCCTTTAAATGGCATGCCAGTTACAGCACCTTATCTACCTTTGGCTGTGCTTGACCAGAAACGGCTTTTGGCTCGCAAGAGCAGCACCACTTACTGCTATGATTTTCCTCTGGCATTTGAAGCAGCATTGGAGAAGTCTTGGGCAAGTCACAATCCTGTAACAGAAAAGCCTAAGGACAAGGTCCTCCTGAAAGTCACAGAGTTAAGTTTTGCTGACAAAAATGGAAGCTGGGGTACTCCTCTTGTCTCTGTAGAGCGCCAGCCTGGATTCAATGATGTTGGCATGGTGGCATGGATTATGGAAATGTCTACTCCTGAGTTCCCTATGGGTAGGAAAATTCTTGTTGTGGCGAATGATGTCACCTTCAGAAACGGATCTTTTGGCCCAAGCGAGGATGCATTTTTCCAAGCAGTGACTGATGTTGCTTGCACACAGAAAATGCCGCTTATTTATTTGGCAGCAAATTCAGGAGCTCGTATTGGTGCAGCTGAGGAGGTAAAGTCTTGCTTCAAAGTTGGATGGTCTGATGAATCAAGCCCCGAGCGTGGTTTTCAGTATGTATACTTAACTCCTGAGGATCATGAACGTATTAAATCTTCTGTCATGGCACATGAATTGAAGTTGTCAAATGGAGAAACTCGATGGGTGATAGATACTATTATTGGAAAGGAGGATGGCCTAGGTGTTGAGAACTTAAGTGGAAGTGGAGCCATTGCAAGTGCTTATTCTCGGGCATATCATGAAACATTTACCTTGACATACGTAACTGGGAGAACCGTCGGCATAGGTGCTTATCTTGCTCGTCTTGGTATGCGGTGTATACAGAGGCTTGATCAGCCAATTATTCTTACAGGTTATTCTGCACTTAACAAACTTTTGGGTCGGGAAGTTTATAGCTCCCACATGCAGCTTGGCGGACCTAAAATTATGGCAACTAATGGTGTTGTTCATTTAACCGTCTCTGATGACCTCGAGGGTATATCAAAGATCTTAGACTGGTTGAGCTTCATTCCACCATATTCTGGTGGTCCACTTCCTATTTCAACTCCCTTGGATCCTCCAGAAAGACCTGTTGAGTACTTCCCAGATAACACATGTGATCCACGCGCAGCCATTTCCGGCCTCGCAGACGCAAATGGAAAGTGGTTAGGAGGCATTTTTGACAAGGATAGCTTTATTGAGACACTGGAAGGCTGGGCGAGGACTGTTGTGACAGGCAGGGCGAAACTTGGAGGAATCCCTGTAGGAATAGTTGCTGTTGAGACACAAACTATGAAGCAAGTTATCCCTGCGGACCCTGGACAGCTTGATTCTCACGAAAGGGTTGTCCCTCAAGCAGGGCAAGTATGGTTTCCCGACTCTGCCACTAAAACAGCTCAAGCATTGATGGATTTCAATAGAGAGGAGCTGCCTCTTTTCATTCTTGCCAACTGGAGAGGCTTTTCAGGTGGACAAAGGGATCTCTTTGAAGGTATCCTTCAGGCAGGATCGACCATCGTCGAGAACCTCAGAACATACAAGCAGCCTGTTTTTGTTTATATCCCTATGATGGGTGAACTTCGTGGTGGGGCGTGGGTCGTTGTGGATAGTAAGATCAATTCAGACCACATTGAAATGTATGCAGAACAGACAGCCAGGGGAAATGTCCTTGAGCCAGAAGGTATGATCGAAATTAAATTCAGAACAAAAGAACTGTTGGAGTGCATGGGTAGAATTGACCAACGGCTTATCGATCTCAAGTCAAAGCTTCAGGAAGCCAAGAGTGCAGGAGTATATGCTAATGTTGAGGCCTTAGTGCAGCAAATTAAAACCCGTGAGACACAGCTTTTGCCAGTATACACGCAGATAGCTACAAAGTTCGCAGAGCTGCACGATACTTCGTTAAGAATGGCGGCGAAGGGGGTGATCCGAGAAGTAGTAAATTGGGAAACTTCTCGTTCATTCTTTTACGGACGTCTGCTTCGAAGAGTTGAAGAGGAAATGTTGGTCAAAACCGTGAGGAATGCTGCGGGTGACCAGCTTTCTTACAAATCTGCTATGGATATGGTAAAAAGCTGGTTTTTGGATTCAAAAGAAGGCAAAGTAGATGCCTGGATAGACGATGAAGCCTTTTTCTCATGGAAGAATGATCCCAAGAACTATGAGGAAAGACTGCAAGAGTTGCGGGTGCAAAAGGTACTACTACAGCTATCAAAGATTGGTGATTCGACATTGGATTTACATGCTTTACCACAAGGTCTTCTTTCCCTCCTACAGAAGGTTAGCAATCAGATTCTCTTTCGTAGCATTGACATTTTCGAAATTTTGTCCCCCCTCCATTTTATCTTTACCTGCTTAAAGTGCCTGAAAAAAGTTTCATGTTTCCACGTGCAGGTCGAGCCAGCAACCAGAGAGCAACTGATCAGTGATCTAAAAAAGGTGCTTAATTGA
>RV-maker-scf7180000697851-exonerate_protein2genome-gene-0.4-mRNA-1
ATGATTGGGATTAAGAATGGTAATGGGTCTTTTAATGGCACGGTTCTGTTGAGGTCTCCTGCTGCTGTGTCTGAGGTTGATGAGTTCTGTCATGCTCTTGGGGGAAAGAGGCCAATACATAGTATCTTAATTGCAAACAATGGAATGGCTGCTGTCAAGTTTATACGTAGTGTTCGCACCTGGGCATATGAGACATTTGGTACGGAGAAGGCAATTTTATTGGTGGCAATGGCCACACCAGAGGACATGAGAATCAATGCAGAACATATTAGAATAGCTGATCAATTTGTTGAAGTTCCTGGTGGGACCAACAACAATAACTATGCAAACGTTCAGCTTATTGTTGAGATGGCAGAGATAACTCGTGTGGATGCAGTTTGGCCTGGATGGGGTCATGCCTCAGAAAATCCAGAACTGCCAGAGGCTTTGACTGCTAAAGGAATTGTATTTCTTGGCCCACCAGCAACATCTATGGCAGCATTGGGTGATAAAATTGGATCATCATTAATTGCACAAGCCGCTGAAGTGCCCACTCTTCCCTGGAGTGGCTCTCATGTGAAAATTCCCCCAGAAAGCTGCTTGGTTTCTATCCCTGAGGATATTTATACCAAAGCATGTGTCTACACCACTGAAGAAGCAATTGCTAGTTGTCAAGTTGTGGGTTACCCTGCGATGATTAAAGCATCCTGGGGTGGTGGTGGTAAAGGCATTAGAAAGGTTCATAATGATGAAGAAGTCAAGGCATTATTCAAACAAGTTCAAGGTGAAGTTCCAGGATCCCCAATATTTATTATGAAGGTTGCTTCTCAGAGCCGGCATTTAGAAGTCCAGTTGCTCTGTGATCAGTATGGTAATGTCGCAGCTCTACATAGTCGTGACTGCAGTGTTCAAAGGCGGCATCAAAAGATCATTGAGGAAGGGCCAATAACTGTTGCTCCTATGGAGACAGTAAAAAAACTTGAGCAGGCCGCCAGAAGATTGGCCAAATCTGTAAATTATGTAGGAGCGGCCACTGTGGAATATCTTTACAGTATGGACACTGGGGAGTACCATTTTTTGGAACTCAATCCTCGTTTACAGGTGGAGCATCCTGTCACTGAATGGATAGCTGAAGTAAACCTTCCAGCGGCCCAGGTAGTCGTTGGGATGGGTATTCCTCTGTGGCAAATTCCAGAGATTAGGAGATTCTACGGGATTGAACATGGTGGCGGATACGATGCTTGGAGAAAGACATCGGCTGTTGCCACTCTATTTGATTTTGACAAGGCAGAGTCTACAAGACCAAAAGGTCATTGTGTTGCTGTGCGTGTAACGAGTGAGGATCCTGATGATGGTTTCAAGCCTACCAGTGGGAAAGTACAGGAGCTGAGTTTTAAAAGCAAGCCAAATGTGTGGGCATACTTCTCTGTCAAGTCTGGAGGAGGCATTCATGAATTTTCTGATTCTCAATTTGGGCATATCTTTGCATTTGGAGAGTCCAGAGCATTGGCCATTGCAAATATGGTTCTTGGGTTGAAGGAGATTCAGATTCGTGGGGAGATACGTACAAATGTGGATTACACCATTGACCTCTTACATGCTTTAGATTATAGAGAGAATAAAATACATACAGGGTGGCTGGACAGTAGAATTGCAATGAGGGTCAGAGCTGAAAGACCACCATGGTATCTTTCCGTGGTTGGAGGTGCTCTTTATAAAGCTTCTGCAAGCAGTGCAGCTGTGGTCTCAGAATATGTTGGTTATCTTGAAAAGGGACAGATTCCTCCAAAGCATATTTCACTTGTGAACTCTGAGGTTTCACTGAATATTGAAGGAAGCAAGTATACAGTGAGTATGGTAAGGGGCGGACCAGGAAGTTATAGATTGAGAATGAATGAGTCAGAGATTGAAGCTGAAATACATACTTTACGTGATGGTGGTTTATTAATGCAGCTCGATGGGAACAGTCATGTTATATATGCAGAAGAGGAAGCAGCTGGAACTCGTCTCCTCATTGATGGAAGGACTTGCTTGCTTCAGAATGATCATGATCCATCTAAATTAGTGGCTGAGACACCATGCAAGCTGCTAAGGTATCTAGTTGGAGATGGCAGCCATGTTGATGCTGACACACCTTATGCAGAGGTTGAAGTTATGAAAATGTGCATGCCTCTTCTTTCTCCTGCATCTGGGATTATCCATTTCAAGATGTCAGAAGGTCAAGCGATGCAGGCTGGTGAGCTCATTGCTGGACTTGATCTTGATGATCCTTCTGCAGTAAGAAAAGCAGAGCCTTTTCATGGGAGTTTTCCTGTTCTTGGACCTCCAACTGCTGTCTCTGGAAAAGTTCATCAAAGATGTGCTGCAAGTCTAAATGCTGCTCAGATGATTCTTGCAGGATATGAGCATAACATTGATGAAGTAGTTCAGAGTTTGCTAAGTTGCCTCGACAATCCAGAGCTCCCTTTCCTTCAGTGGCAAGAATGTTTTGCTGTTCTAGCAAACCGATTGCCAAAGGAACTAAGACAAGAATTAGAAGCAAAGTACAAGGAGTACGAAGGAATCTCTAGCTTGCAAAGTGTTGACTTTCCTGCCAAAATTCTGTTGGGTGTTATTGAGGCCCACTTAAGCTCTTGTCCCAAGAAAGAGAGAGGAGCTCAGGAAAGACTAGTTGAACCTTTACTGACTCTTGTAAAGTCTTATGAGGGTGGAAGAGAGAGTCATGCTCGTGTAATAGTTCAATCACTCTTTGAAAAGTATTTAGCAGTAGAAGAATTATTCAGCGACAACATCCAGGCTGATGTAATTGAACGTCTTCGACTTCATTATAAGAAAGATCTCTTGAAGGTTGTCGACATTGTGCTTTCTCATCAGGGCATTAAGAGTAAAAACAAGCTTATACTGCGTCTTATGGAACAACTCGTTTACCCTAATCCTGCTGCATATAGAAATGTACTCATCCGTTTTTCTGCACTCAACCACACCAATTACTCTGAGTTGGCTCTGAAGGCAAGTCAATTACTGGAACAAACAAAGCTAAGTGAGCTTCGTTCTAGTATTGCCAGGAGTCTCTCTGAACTAGAAATGTTTACTGAAGATGGTGAAACCATGGATACCCCCAAAAGAAAAAGTGCCATAAATGAAAGGATGGAGGCCCTTGTGAGTGCTCCTTTAGCTGTTGAAGATGCTCTTGTGGGCCTTTTTGATCACAGTGATCACACACTTCAGAGGCGGGTCGTAGAAACTTATGTTCGTAGGTTGTATCAGCCATATCTTGTAAAAGGCAGTGTCAGGATGCAATGGCATAGATCAGGACTCATTGCTTCATGGGAGTTCTTAGAAGAGCATGTAGAAAGAAAAAATGAATCTGAAGATCAAGCACTGGAAAAACCATTAGTTGAAAAGCACAGTGAGAAGAAATGGGGAGCCATGGTTATCATCAAATCTCTCCAATTACTACCTACAGTTTTGACTGCTGCGTTGCGAGAAACCACACATAATTCGCAGGCTTCAATTGGTAATGACTCTAATCTGGTTGCTGACCATGGGAATATGATGCACATTGCATTGGTGGGTATTAACAACCCAATGAGTTCACTTCAAGACAGTGGTGATGAGGATCAAGCTCAAGAAAGAATCAACAAGCTGGCCAAAAAATTAAAAGAAGAACAAGTAAGTTTAAGTATTAGAAGTGCTGGTGTAGGGGTTATCAGCTGTATCATTCAACGAGATGAAGGGCGGGGCCCTATGAGACACTCCTTTTACTGGTCATCAGGGAAGCAGTACTATGAGGAGGAGCCCCTCCTCCGTCACCTGGAGCCTCCTCTCTCAACATATCTTGAATTGGAACAGGACAAACTTAAGGGTTATGAAAAGATCCAGTATACTCCATCCCGTGACCGCCAATGGCATCTTTATAATGTTGTGGAGGAGAAGCCAGTTCTCATCCGGAGGATGTATCTAAGAACACTTGTGAGGCAGCCTACTTCAAATGAAGGATTAGCAGTTTTCCAAGGATTGGACGAGGGAATAACTCAAACACTTTGGACTTTGTCATTTACTTCAAGGAGCATTCTGAGGTCCCTAGTCTCTGCAATGGAGGAACTTGAACTCCATGGCCACAATGCCACGGTCAAATCTGATTATGCTCATATGTATCTTTATATCTTACAGGAGCAACAAATAGATGATCTGCTACCATATAATAAGAGAGTGGAGATAAATCATATGTACGAAGAAGCAACAGTGGAGAAAATCTTGGGAGACTTGGCATGTGAAATTCATTCATCAGTTGGTGTAAAAATGCATCGTTTAGGTGTAAGTCAGTGGGAGGTGAAACTTTGGATATCTTCTGAAGGAGAAGCAAATGGTGCATGGAGGATTGTTGTCACAAATGTAACAGGTCACACTTGCGTTGTGCATGTATATCGTGAAGTGGAAGATAGTAGACAACACAAAGTCGTCTACCATTCAATATCTGAAAAGGGTCCTTTGCATGGTGTACCTGTTAATGCTTCTTATCAGCCTCTGGGAGTGTTGGATCATAAGCGCCTTTTGGCCCGGAATAGCAACACTACTTATTGCTATGATTTCCCACTGGCATTTAAAGCAGCGCTGGAGAAAGCTTGGGAATCAACCCATATAGGGGCTGAAAGGCCAAAGATCCTTCTTAAATTCACAGAGTTCGCTTTTGCTGATTCAAGAGGGAGCTGGGGTACTCCTCTTGTGTCTGTGGAGCGCCAGCCTGGGCTGAATGATGTTGGGATGGTTGCTTGGAGGATGGAAATGTTTACACCTGAGTTTCCTTCTGGAAGGACAATTCTTATTATAGCTAATGATGTTACTTTCAGAAATGGATCCTTTGGTCCAAGGGAGGATGCCTTTTTCCAAGCAGTAACAGATCTTGCTTGTGGCCAGAAACTGCCTTTAATATATTTGGCAGCTAATTCAGGTGCCCGTCTTGGTGTAGCTGAAGAAGTAAAATCTTGCTTTAAAGTTGGTTGGTCTGATGAATCAAGCCCTGAACGTGGCTTTCAGTATGTATATTTGACTACTGAAGATTATACACGTATTGGATCATCAGTAATTGCACATGAAATGAAGCTTTCAAGTGGAGAAACTCGATGGGTAATTGATACTATTGTAGGAAAGGAGGACGGTTTGGGGGTTGAGAACTTAAGTGGCAGTGGAGCAATTGCCAGTGCATACTCAAGAGCATACAAGGAGACCTTCACCCTAACATATGTGACTGGACGAACTGTAGGAATAGGTGCTTATCTTGCTCGCCTTGGCATGCGGTGTATACAGAGGCTTGATCAACCCATTATTTTGACCGGATTCTCTGCATTAAACAAGCTTCTGGGAAGGGAGGTGTACAGCTCTCACATGCAACTTGGTGGGCCAAAAATTATGGCAACCAATGGTGTTGTACATTTGACTGTTTCAGATGATCTTGAGGGTATATCTGCTATCTTGAAGTGGTTAAGCTTCATTCCTCCCTACTTGGGTGGTCCACTTCCCATGTTGACTCCCAAAGATTCTCCAGAGAGACTGGTTGAGTACCTCCCTGAGAACACGTGTGATCCCCGTGCTGCTATCTGTGGTGCGATAGATAGCAATGGAAAGTGGCTAGGAGGTATTTTTGATAGGGACAGCTTTGTTGAAACACTAGAAGGCTGGGCAAGAACTGTTGTGACCGGAAGGGCAAAACTAGGTGGAATCCCTGTAGGAATAGTTGCTGTTGAGACTCAAACTATGATGCAGGTCATCCCTGCCGATCCTGGGCAGCTTGATTCCCATGAAAGAGTTGTTCCTCAAGCAGGGCAAGTATGGTTTCCTGATTCTGCCACTAAAACAGCTCAGGCATTGATGGATTTCAACAGGGAGGAGCTGCCATTGTTTATTCTTGCTAACTGGAGAGGCTTTTCAGGTGGACAGAGGGACCTATTTGAAGGCATACTCCAGGCCGGATCTAATATAGTTGAGAACCTTAGAACCTATCAACAACCTGTTTTTGTGTACATCCCAATGATGGGTGAGCTCCGTGGAGGGGCATGGGTAGTTGTGGATGGCAAGATCAATCCGGACCACATTGAGATGTATGCTGAGCAGACTGCTAAAGGAAATGTCCTTGAGCCAGAAGGCCTGATTGAGATAAGGTTCCGCACAAAAGAGCTGCTTGAATGCATGGGTAGGCTTGACCAGCAGCTCATCAGTTTGAAGGCAAGACTTCAAGAAGCCAAGACTGCAGGGGTTCATGCAACTATTGATGCTCTGCAGCAGCAGATAAAATCTCGTGAAAAACAGCTTTTGCCAGTGTACACCCAAATTGCTGCAAAGTTTGCAGAATTGCATGACATTTCATTCAGAATGGCTGCAAAAGGGGTGGTCAAAAAGATTATAGATTGGAAAAATTCTCGATCATTCTTCTATAAAAGATTGCGGCGACGAGTATCCGAGGATACACTGGTAAAAAATGTGAGAGATGCTGCTGGTGAGCATCTCACTTACAAAGCTGCAATGGATTTGGTAAAGAAGTGGTTTTTGGATTCAAAGTTTTCTGGAGGAGACGAAGCAGCATGGAAAGATGATGAAACATTCTTCTCTTGGAAGGCTGATTCCAATTTTTATGAGGAAAAGTTACAGGAGTTGCGTGCACAAAAGGTGTTGCTTCAATTATCAAAGATTGGTGATTCAGCATTTGATCTACAAGCTCTTCCACAGGCTCTGCTTGCCCTCCTACAGAAGGTAAAATGCATCGTGCTGGATAGTTCGTTCTCTTCTCTATGTTTGTGTTTTCCTTGA
>WH-maker-scf7180000925452-exonerate_protein2genome-gene-0.2-mRNA-1
ATGCGCCTGAATGGTACTGTAAATGGAACAACTCCCATCAGATATGCAGCTACGCTGTCTGAAGTTGATGACTTCTGCATGGCGCTTGGTGGAAAGACTCCTATCCACAGTGTTTTGATTGCAAATAATGGAATGGCAGCTGTTAAGTTCATGCGCAGCATCAGAACATGGGCCTATGAAACCTTTGGAACAGAAAAGGCAATTTTGTTGGTAGCTATGGCAACTCCAGAAGATTTGAGAATCAATGCAGAGCACATTAGGATCGCAGATCAATTTGTGGAAGTTCCTGGTGGAACTAACAACAATAATTATGCCAATGTACAACTTATTGTGGAGTTGGCTGAGAGAACTCGTGTCTCTGCTGTCTGGCCTGGCTGGGGTCATGCTTCTGAGAATCCTGAGCTTCCGGATGCACTCCTTGCAAGAGGAATAATTTTTCTTGGACCTCCAGCTGCACCGATGGCAGCATTAGGTGATAAAATTGGTTCTTCTTTGATCGCTCAGGCTGCAGGCGTGCCAACCCTCGCATGGAGTGGTTCACATGTTCAAATTCCACCTGAAAGTTGTTTGGATACAATTCCAGAAGATATCTATAGGAAAGCTTGTGTTTATACAACAGAAGAAGCAGTGGCTAGCTGCCAAAAGATTGGTTACCCTGCTATGATCAAGGCATCATGGGGTGGTGGTGGTAAAGGAATAAGAAAGGTTCATAATGATGATGAAGTTAGAAATTTGTTCAAACAAGTGCAAGGAGAAGTTCCAGGATCTCCAATATTTATAATGAAACTTGCATCACAGAGTCGACATTTAGAAGTTCAGTTACTTTGTGACCAATATGGAAATGTAGCTGCTCTGCATAGTCGAGATTGTAGCGTTCAAAGGCGACATCAAAAGATTATTGAGGAAGGCCCAATCACTGTCGCCCCTTTAGAAACAGTTAAACAATTAGAACAGGCAGCTAGGAGGCTCGCCAAATGTGTAGGGTATGTTGGGGCTGCTACTGTTGAGTATCTTTACAGCATGGAAACTGGTGAATACTATTTCCTTGAACTCAACCCACGGTTGCAGGTAGAACATCCTGTAACTGAGTGGATAGCTGAGGTGAACTTACCGGCAGCTCAAGTTTCAGTAGGAATGGGTATACCTCTGTGGCAAATCCCAGAAATTAGACGTTTTTATGGAATGGATCATGGTGGAGGTTATAATCTCTGGAAGAAGACATCAGTTCTTGCAACTCCTTTTGACTTTGACAAAGCAGAATCTACAAGACCAAAAGGTCATTGTGTAGCTGTACGGGTGACTAGTGAGGATCCAGATGATGGTTTTAAACCCACCGGTGGAAAAGTGCAGGAACTAAATTTTAAAAGCAAGCCAAATGTATGGGCATACTTCTCTGTTAAGTCTGGAGGTGGAATCCATGAGTTTTCTGATTCTCAATTTGGTCATGTTTTTGCATTTGGGGAATCTAGAGCCTTAGCTATAGCAAACATGGTTCTTGGTCTCAAGGAGATCCAGATCCGGGGTGAAATCCGCACAAATGTTGATTACACTATAGATCTGTTAAATGCTTCGGAGTACAGAGACAATAAGATCCACACAGGCTGGCTAGATAGTAGAATTGCAATGAGGGTTAGAGCAGAGAGACCTCCTTGGTATCTTTCAGTTGTTGGAGGAGCGCTCTATAAAGCTTCTACCAGCAGTGCTGCAATTGTCTCCGAGTATGTTGGTTATCTTGGCAAAGGTCAAATTCCGCCCAAGCATATCTCTCTTGTTGGCTCTCAAGTTACTTTGAATATTGAAGGAAGCAAATATACGATTGAAATGGTTCGGGGAGGGCCTGGTAGCTACAAATTGCAGATGAATGGATCAGAAATAGAAGCTGAAATTCATACTTTGCGTGATGGTGGTCTTCTGATGCAGTTGGACGGAAACAGTCATGTGATATATGCTGAAGAAGAGGCTGCTGGTACACGCCTTCTAATAGATGGAAGGACCTGCTTGTTACAGAATGAACATGATCCATCTAAGCTCGTCGCTGAGACACCATGTAAACTGCTTCGCTTCTTGGTCTCTGATGGTTCTCATCTTAATGCTGACGTCCCTTACGCTGAGGTTGAGGTTATGAAGATGTGCATGCCTCTTTTATTGCCTGCTTCTGGAGTCATTCATTTTGTTATGTCAGAAGGCCAGGCAATGCAGGCAGGTGACCTTATTGCAAGGCTTGATCTTGATGATCCATCTGCTGTGAGAAGAGCTGAGCCATTCCATGGCACATTTCCAAATTTAGGGCCACCTACTGCAGTTTCTGGCAGAGTCCATCAAAGATGCACTGCTAGTATAAATGCTGCTAAGATGATTCTTGCTGGATATGAACATAACATAAATGATGTGGTTCAAGATCTTCTACAATGTCTGGACAGTCCAGAACTTCCCTTTCTGCAGTGGCAGGAGAGCATGTCTGTGTTAGCAACACGTTTGCCTAAAGATCTTAGAAATGAGTTGGATGCAAAATACAAGGACTTTGAGTTAAGCTCAAATGTTTTGAAAAATGCGGATTTCCCTGCCAAGTTACTGAAAGGAATTCTTGAGGCTTATCTATCCTCCTGCAATGAGAAAGAAAAGGCAGCACAGGAGAGGCTAGTGGAGCCTCTGTTGAGTCTTGTAAGGTCATATGAGGGTGGTAGAGAAAGCCATGCTCGTGTTATTGTGAGGTCTCTTTTTGAGGAGTATTTGTCTGTTGAAGAACTTTTCAGTGACAATATTCAGGCTGATGTCATAGAGCAGTTGCGACTTCAGCACAAAAAGGATCTTCTGAATGTTGTGGACATTGTATTGTCCCATCAGGGCGTCAGAAGCAAAAATAAATTAATATTACGATTAATGGAAGCATTAGTTTACCCAAATCCTGCAGCCTACCGGGACCAACTGATTCGCTTCTCTGCTCTTAATCATACTACATACTCTCAGTTGGCGCTGAAAGCAAGTCAACTTCTTGAGCAAACTAAACTGAGTGAACTTCGCACAAGCATTGCCAGAAGCCTTTCTGAGCTTGAAATGTTTACTGAAGAAGGAGAACGTGTTTCTACCCCCAGGAGAAAAAATGCCATTAATGAGAGGATGGAGGATCTTGTAAGTGCTCCACTAGCTGTTGAGGATGCTCTAATATCCTTGTTTGATCACAGTGATCCCACCCTTCAAAGGAGAGTTGTAGAGTCATATATCCGTAGATTATACCAGCCCTATCTTGTGAAGGAAAGTGTTCGGATGCAGTGGCACAGATCTGGTCTCATTGCATTATGGGAATTTTCTGAAGAGCATATTGAAAAGAAAAATGATTCCGTGGAACCATTTGTTGAGAAACATTGTGAGAGACGATGGGGGGCCATGGTGATCATTAAATCTCTTCAGTTTCTCCCATCAGCCATTAGTGCTGCTCTAAAGGAGACCAATTCTTTTAACCTGGACATTAGCCATGAACCATTATCAAGCAAACTTCCGTGGCCTGCTAGTCAAGGCAATATGCTTCATGTCACATTGGTTGGTATTAACAACCAAATGAGTACACTTCAGGATAGTGGTGATGAGGATCAAGCCCAAGAAAGAATAAACAAACTAGCTAAGAATTTGAAAGAGAACACTTTAGCCTCTCATCTTCGTGGAGCAGGTGTAAGTGTTATAAGCTGTATTATACAGAGGGATGAAGGCCGTGCTCCTATGCGCCACTCCTTCCACTGGTCAGGTGAAAAGCACTATTATGAGGAGGAACCATTGCTTCGCCATCTTGAACCTCCACTTTCCACATTTCTTGAACTGGACAAGCTAAAAGGTTATAAGAGCATACAATATACCCCATCAAGGGATCGTCAATGGCACCTCTACACCGTACAAGATAGCAAACCAGTTGTCGGGAGGATGTTTCTCCGGACCCTTGTCAGGCAGCCAAGGACTAGTATCTTTTCATCAGGCCAAGACTTTGATGTGGAAATTTATCGTTCCCAACCTTCTTTATCATTTACCTCAGTTAGTATATTGAGATCATTGATGACTGCACTGGAGGAGCTAGAACTACATGTTCACAGCACAGCTCTCAAATATGATCATTCTCACATGTATCTTTGCATATTGCGTGAACAAAGACTTTATGATCTTTTGCCTCTTTCAAGGTCGAGGGATCATGATGCATATAAAGATGAAGCTAGTATTTCTAAGATTTTAGAAGAAATGGCCGGGAAGATTCATGAATTAGTTGGTGTAAGGATGCATCGATTGGCTGTTTGTGAGTGGGAAGTGAAGTTGTTACTTGATTCTGATGGACTTGCTAGTGGTGCTTGGAGAATTGTAGTCAACAATGTTACTGGTCACACATGCACTGTTCAAATCTATCGAGAACTGGAGGACAGTAAATCACATGAAGTGGTTTACCATTCTTCCACTTTGTTGAGGGGTCCGCTGCATGATGTACCATTGACCGCTAGATATCAGCCATTGAGTGTCATTGATCAAAAACGTTTTCTTGCAAGGAAAAATAACACAACTTACTGCTATGATTTTCCACTGGCATTTGAAACAGCGCTTCGGCAGTCATGGGCATCTTGTGGCTCCGGTGACACCAAAGCAGCAAATAATAGAGATCTTCTCAAGGCAACTGAACTTGTGTTTGCTAACAACAATGGAGCTTGGGATACTCCACTAGTTCCTATGAACAGGTCACCTGGTATGAATGACATTGGCATGATAGCTTGGTTATTAGAGATGTCGACACCAGAGTTCCCTGATGGAAGGAAGATTGTAGTTGTGGCAAATGATGTAACATTCAAAGTCGGCTCATTCGGTCCAAAGGAAGATGCTTTCTTTCATGCAGTGACAAATTTGGCGTGTGAGAAAAAACTCCCTCTGATATATTTGGCGGCAAACTCTGGTGCCAGAATTGGGGCTGCTGAGGAAGTGAAGTCTTGCTTCAAGGTGGGCTGGTCTGATGAATCAAGCCCCGAACGTGGCTTTCAGTATATGTACCTGACTCCAGAGGATTATGAACGTGTTGGTTCATCTGTAATTGCACATCAACTGACTCTGGAAAGTGGTGAGACGAGATGGGCTATTGATACCATAGTTGGGAAGCAAGATGATTTGGGAGTTGAGAATCTATCTGGAAGTGGTGCCATAGCTGGTATTTATTCAAAGGCGTACAACGAAATATTTACTCTTACATATGTGACAGGACGAACAGTGGGCATTGGAGCTTATCTTGCTCGGCTTGGAATGAGGTGCATTCAGCGCCTTGATCAGCCCATCATCCTAACTGGTTTCTCTACACTAAACAAACTTCTTGGACGGGAAGTTTACAGCTCTCATATGCAACTTGGTGGTCCAAAGATAATGGCGACAAATGGGGTTGTTCATCTCACTGTCTCAGATGATCTTGAGGGTGTTTCATCAATTTTAAAGTGGCTTGCCTACGTTCCTCCATATGTAGGGGGGCCATTACCCATTTTGAGATCCCTGGACCCACCTGAGAGGTTAGTTGAATATCTCCCTGAAACCTCCTGTGATCCTCGAGCTGCTATTTGCGGCACCAATGGGAGCAATGGCAAGTGGCTAGGGGGTATATTTGATAAAGACAGCTTTACGGAAACATTAGAAGGCTGGGCAAAAACAGTAGTCACTGGAAGAGCAAAGCTGGGTGGTATTCCTGTTGGCATTATAGCTGTTGAAACTCAGACTGTGATGCAAATTATCCCCGCAGATCCTGGTCAGCTTGACTCTCATGAACGTGTTGTCCCACAAGCAGGCCAAGTTTGGTTCCCTGACTCTGCCACCAAGACAGCTCAGGCCTTGTTAGATTTTAATCGCGAAGAACTTCCACTTTTCATACTTGCTAACTGGAGAGGTTTTTCAGGTGGCCAAAGAGACCTGTTTGAAGGCATCCTTCAGGCAGGTTCCACGATTGTCGAGAACTTGAGGACATACAAGAAGCCCGTCTTTGTCTACATCCCCATGATGGGAGAGCTCCGTGGAGGTGCGTGGGTTGTTGTGGACAGCAAGATAAACCCAGACCACATTGAGATGTATGCTGAACGGACTGCCAAGGGTAATGTGCTTGAGCCTGAAGGGATGATAGAAATCAAGTTTAGGACAAAAGAGCTTTACGAGTGTATGGGCAGGCTTGATCCTGAACTTATCAGTCTGAAAGCACAATTTAAGGAAGCCAACGAAGGTGGTGCTCTCAGAGATGTGGAAATCCTCAGGAAGAGGATCAGTACTCGGGAGAAGCAATTATTGCCGATTTACACTCAAGTTGCCACCAAGTTTGCTGAGTTGCATGATACATCCCTTAGAATGGCAGCAAAAGGTGTGATCAAGAAAGTAATAGATTGGGAGGGTTCCCGTTCCTTCTTCTACAAACGTCTACAAAGAAGAGTTTCGGAGGAGTCGCTCATAAAATCAGTCAGAGATGCTGCTGGGGAGCAGTTAAGTAAATCTGCTTCAGAGTTGCTAAAGAATTGGTTCATGGCTTCAAATCACACAGACAGTGGGAAATGGGAGGATGATGATGCATTCTTTGCATGGACTAATGATTCTAAAAACTACGAAAAGTATCTTGAAGAGTTGAGGATCCAAAAGGTGTTCAAACAGCTCTCGTCTTTCGCCGAGTCGTCTCCAGATTTGCAAATTTTGCCTCAAGGGCTTGCTGCCATCCTGAACAACGTGGATCCCTCTCGTAGAGCGCGCCTAGTCGATGAGCTTAGACAAGTACTTGGATGA
>WH-maker-scf7180000938139-exonerate_protein2genome-gene-0.2-mRNA-1
ATGAGGGTTAGAGCAGAGAGGCCTCCTTGGTATATTTCAGTTGTTGGAGGAGCTCTTTATAAAGCATCAACCAGCAGTGCAGCAATTGTCTCCGAGTATGTTGGTTATCTTGGCAAAGGTCAAATCCCACCCAAGCATATTTCTCTTGTCAACTCTCAAGTTACTTTGAATATCGAAGGGAGCAAATATACGATTGAAATGGTAAGGGGGGGACCTGGTAGTTACAGATTGCAGATGAATGGATCAGAAATAGAAGCAGAAATTCATACTTTGCGTGATGGTGGTCTTCTAATGCAGTTGGATGGAAACAGTCATGTGATATATGCTGAAGAAGAGGCTGCTGGTACACGCCTTCTTATAGATGGAAGGACTTGTTTGTTACAGAATGATCATGATCCATCTAAGCTGGTGGCTGAAACACCATGTAAACTGCTTCGCTTCTTGGTCTCTGATGGTGCTCACCTTGATGCTGATGTCCCTTATGCTGAAGTTGAGGTTATGAAAATGTGCATGCCCCTTCTATTGCCTGCTTCTGGAGTGATTCATTTTGTAATGTCAGAAGGCCAGGCAATGCAAGCAGGTGACCTTATTGCAAGGCTTGATCTTGATGATCCATCTGCTGTGAGAAGAGCTGAGCCCTTCAGTGGTTCATTTCCAAACTTAGGTCCACCTACTGCAGTTTCTGGTAGAGTCCATCAAAGATGTGCTGCCAGTATAAATGCTGCTAAGATGATTCTTGCAGGATATGAACATGATATAAATGATGTGGTACAAAAGCTTCTACAATGTCTGGACAGTCCAGAACTTCCCTTTCTACAGTGGCAGGAAAGCATGTCTGTGTTGGCTACACGTTTGCCCAAAGAACTCAGAACTGAGTTGGATGCAAAGTACAAGGAGTTTGAGATAAGCTCAAATGTCCTGAAGAATGTAGATTTTCCTGCCAAGTTACTGAAAGCAGTTCTTGAGGATTACCTATTGTCCTGCACCGAGAAAGAAAAGGCAGCATATGAGAGGTTAGTGGAGCCCCTGCTCAGTCTTGTGAGGTCATATGAGGGTGGCAGAGAAAGCCATGCTCGTGTTATTGTGCGTTCCCTTTTTGAGGAGTATCTATCTGTTGAAGAACTTTTCAGCGACAATATTCAGGCTGATGTCATAGAGCAGTTAAGACTTCAACACAAAAAGGATCTTCTGAATGTTGTAGATATTGTGTTGTCCCATCAGGGTGTGAGAAGCAAAAATAAATTAATATTACGACTCATGGAAGCATTAGTTTACCCAAATCCTGCAGCCTACCGGGACCAACTGATTCGCTTCTCCTCTCTTAATCATACTGCGTACTCTCAGTTGGCTCTGAAAGCAAGTCAACTTCTTGAACAAACTAAATTGAGTGAACTTCGCACAAGCATTGCTAGAAGCCTTTCTGAACTAGAAATGTTTACTGAAGAAGGAGAACGTGTTTCTACCCCGAGGAGAAAAAGTGCCATTAATGAGAGGATGGAGGACCTTGTAAGTGCTCCATTAGCCGTTGAGGATGCTTTAGTATCCTTGTTTGATCACAGTGATCCTACCCTTCAAAGGAGAGTTGTAGAGTCATATATTCGCAGATTATACCAGCCTTATCTTGTGAAGGAAAGTGTTCGGATGCAGTGGCACAGATCCGGTCTCTTAGCATTATGGGAATTTGCTGAAGAGCATATTGAAAAGAAAGTTGACTCTGAGGATCCAATGGCCTGCAAACCGCTTGTTGAGAAGCACTGTGAGAAACGATGGGGCGCGATGGTGATCATTAAATCTCTTCAGTTTCTCCCAACGGCTATTAGTGCTGCTTTAAAGGAGACCAATAATTCTTTGAACTTGGACATTAACCATGAACCAACAAGCAGACTTCCGGGGCCTACTAGTCAAGGAAACATGCTTCATGTCGCGTTGGTTGGTATTAACAATCAAATGAGTACACTTCAGGATAGAATAAATAAGCTAGCCAAGAATTTGAAAGAAAACACTTTAGCCACTGATCTCCGTACAGCGGGGGTCAGTATTATAAGTTGTATTATACAGAGGGATGAAGGTCGTGCTCCTATGCGCCATTCCTTCCACTGGTCAGATGAAAAGCACTATCATGAGGAAGAGCCACTGCTTCGTCATCTTGAACCTCCACTTTCCACATTTCTTGAATTGGACAAGCTAAAAGGTTATAAAAGCATACAGTACACCCCATCAAGGGATCGTCAGTGGCACCTTTACACCGTACAAGATAGCAAACCACTTATCCAGAGGATGTTTCTTCGCACGCTTGTCAGGCAGCCAAGGAATAGTATATTTTCATCAGGCCAAGACCTTGATGTGGAAATTCATCGTTCCCAGCCTTCTTTGTCATTTACCTCAGTTAGTATATTGAGATCATTGATGACTGCACTGGAGGAGCTAGAACTACATGTTCACAGTGCATCTCTCAGATATGATCATTCTCACATGTATCTTTGCATTTTGAGAGAACAAAGACTTTATGATCTTCTGCCTCTTTCAAGGTCGATGGATCAAGATGTGTACAAGGATGAAGCTAGCATTTCTAAGATTTTAGAAGAAATGGCAGGGAAGATTCATGAATTAGTTGGTGTAAGGATGCATCGACTTGCTGTCTGTGAGTGGGAAGTGAAAATGTTACTTGACATTGATGGACTTGCTAGTGGTTCTTGGAGACTAGTGGTCAACAATGTTACTGGTCACACATGCACTGTTCATATCTATCGAGAGCTGGAGGACAGCGAATCACATGGAGTAGTTTACCATTCTGCCACTTTGCTTAGGGGTCCACTGCATGGCGTGCCATTGACTGCTAGATATCAGCCTTTGAGTGTAATTGATCAAAAACGTTTTCTTGCAAGGAAAAATAGCACAACTTACTGCTATGATTTTCCTCTGGCATTTGAAGCAGCACTTCGGCGGTTATGGGCATCTTATGCCTCTGGTAACACAAAGGCAGATGATACTAGAGATCTTCTCAAGGTTACTGAACTTGTGTTTGCTGACAAAACTGGAAATTGGGATGTCACATTAGTTCCTATGACCAGGTTACCTGGTCTAAATGACATTGGCATGATAGCTTGGTTATTGGAGATGTCTACACCAGAGTTCCCCACTGGAAGGAAGATTATAGTTGTGGCAAATGATGTAACCTTCAGAGTTGGCTCATTTGGTCCAAAGGAAGATGCTTTCTTTCATGCAGTGACAAATTTGGCATGTGATAAAAAACTTCCACTGATATATTTGGCTGCAAACTCTGGTGCCAGAATTGGGGCTGCTGAAGAAGTGAAGTCTTGCTTTAGGGTGGGCTGGTGTGATGAATCAAGCCCAGAACGTGGCTTTCAGTACATGTATCTAACTCCAGAGGATTATGAGCGCGTTGGTTCTTCTGTCATTGCACATCAGCTGACTTTGGAGAGTGGAGAGACACGATGGGTTATAGATACCATAGTTGGGAAGCAAGACGATTTGGGAGTTGAGAACCTGTCAGGAAGTGGTGCTATAGCTGGTATTTATTCAAAGGCTTATAATGAGATATTTACACTTACATATGTGACAGGACGAACGGTGGGCATTGGAGCTTATCTTGCTCGTCTTGGCATGAGGTGCATTCAGCGCCTTGACCAGCCCATCATTCTAACTGGTTTCTCTACACTGAACAAACTTCTTGGCCGAGAAGTTTACAGCTCTCACATGCAACTTGGTGGCCCAAAGATTATGGCGACAAATGGGGTTGTTCATCTCACTGTTTCGGATGATCTTGAGGGTGTTTCATCCATTTTGAAGTGGCTTGCTTATGTTCCTCCTTATGTAGGTGGACCACTACCTATTTTGAAATCCTTGGACCCCCCCGAGAGATTAGTTGAATATCTACCTGAAAACTCATGTGATCCCCGAGCTGCTATTTGTGGCACTAATGGGAATGATGGGAAGTGGTTAGGGGGTATATTTGATAAAGATAGCTTTACAGAGACATTGGAAGGTTGGGCAAAAACAGTGGTCACTGGAAGAGCAAAGTTAGGGGGCATTCCTGTTGGAGTTATAGCTGTTGAGACTCAGACTGTGATGCAAATTATCCCAGCAGATCCTGGTCAGCTTGATTCTCATGAGCGTGTTGTCCCACAAGCAGGCCAAGTTTGGTTCCCTGACTCTGCAACCAAGACAGCTCAAGCATTGTTAGATTTTAATCGGGAAGAACTTCCACTTTTCATACTCGCCAATTGGAGAGGTTTTTCAGGTGGGCAAAGAGACCTGTTTGAAGGGATTCTTCAGGCAGGTTCCACTATTGTCGAGAACTTGAGGACATACAAGCAGCCTGTATTTGTGTACATCCCGATGATGGGAGAGCTACGTGGAGGTGCATGGGTTGTTGTAGACAGCAAAATAAACCCAGACCACATTGAGATGTATGCTGAACGGACTGCCAAGGGTAATGTGCTTGAGCCTGAAGGGATGATAGAAATCAAATTTAGGACGAAAGAGCTTCTTGAGTGTATGGGTAGGCTTGATCCTGAGCTTATTAATCTTAAAGCACAATTTAAGGAAGCCAAGGAAGGTGGAGCCCTCAGAGATGTGGAGGTCCTAAGGAAAAGCATCACAACTCGAGAGAAGCAATTATTGCCTATTTATACTCAAGTTGCCACCAGGTTTGCCGAGTTGCATGATACATCTCTCAGAATGGAAGCAAAAGGTGTGATCAAGAAAGTAATAGATTGGGAGGGCTCCCGTTCCTTCTTCTACAAACGATTACAAAGGAGAGTTTCAGAGGAGTCGCTGATAAAATCAGTGAGAGAGGCTGCTGGGGAGCAGTTGTCGTGTAAATCTGCATCAGAGTTGCTCAGAAACTGGTTCACAGCTTCAAATAAAGAAGACAATGGACAATGGGAAGATGATGATGCATTCTTTGCTTGGAAGGATGATCCTAAAAACTATGAGAAGTATTTTACGGAGTTGAGGACCCAGAAGGTGTTCAATCAGCTCTCATCTCTTAGTGAGTCAGCTTTAGATTTGAGCATTTTGCCCCAGGGGATTGCAGTCGTCCTTAGCAAGGTATGCATTCGACCTTATTTTTCTGGTTCCATTTCAGTGATATTTAACGCATGTGGACTTATCAGGCTCTATAGCTAA
>WH-maker-scf7180000966720-exonerate_protein2genome-gene-0.0-mRNA-1
ATGGCACTTGGTGGAAAGACACCTATCCACAGTGTGTTGATTGCAAATAATGGAATGGCAGCTGTTAAGTTCATGCGCAGCATCAGAACATGGGCATATGAAACCTTTGGAACAGAAAAGGCAATTTTGTTGGTAGCTATGGCAACTCCAGAAGATTTGAGAATCAATGCAGAACACATTAGGATTGCAGATCAATTTGTGGAAGTTCCTGGTGGAACTAACAACAATAACTATGCCAATGTCCAACTTATTGTGGAGTTGGCTGAGAGAACCCATGTTTCTGCTGTATGGCCTGGCTGGGGTCATGCTTCTGAGAATCCTGAGCTTCCAGATGCTCTCCATGCAAAAGGGATAATTTTTCTTGGGCCCCCAGCTGCTCCGATGTCAGCATTAGGTGATAAAATTGGTTCTTCTTTGATCGCTCAGGCAGCAGGCGTGCCAACCCTAGCATGGAGTGGTTCACATGTTCAAATTCCACCTGAAAGTTGTCTGGATGCGATCCCAGAAGATATATATAGGCAAGCTTGTGTTTATACAACGGAAGAAGCAGTGGCTAGCTGCCAAAAGATAGGTTACCCTGCTATGATCAAGGCATCTTGGGGTGGTGGCGGTAAAGGAATTAGAAAGGTTCATAATGATGACGAAGTTAGAAATTTGTTCAAACAAGTGCAAGGAGAGGTTCCAGGATCTCCAATATTTATAATGAAAGTTGCATCACAGAGCCGTCATTTGGAAGTTCAGTTACTTTGCGATCAATATGGAAATGTGGCTGCTCTTCATAGTCGAGATTGTAGTGTTCAAAGACGACATCAAAAGATTATTGAGGAAGGCCCAATTACTGTAGCCCCTTTAGAAACAGTTAAACAACTAGAGCAAGCAGCCAGGAGGCTTGCCAAGTGTGTAGGATATGTTGGTGCTGCTACTGTCGAGTATCTATACAGCATGGAAACTGGGGAATACTATTTCCTTGAACTCAACCCACGGTTGCAGGTAGAACATCCCGTAACTGAGTGGATAGCTGAGGTGAACTTGCCGGCAGCTCAAGTTTCAGTAGGAATGGGTATACCCCTTTGGCAAATCCCAGAAATTAGACGCTTTTATGGAATGGATCATGGTGGAGGTTATAATATCTGGAAGAAGACATCAGTTCTTGCAACACCTTTTGACTTTGACAAAGCAGAATCTGCAAGGCCAAAAGGTCATTGTGTAGCTGTACGTGTGACTAGTGAGGATCCAGATGACGGTTTTAAGCCCACTGGTGGAAAAGTGCAGGAACTAAGTTTTAAAAGCAAGCCAAATGTTTGGGCATACTTCTCTGTTAAGTCTGGAGGCGGAATCCATGAGTTTTCTGATTCTCAATTCGGTCATGTTTTTGCATTTGGGGAATCCAGAGCCTTAGCAATAGCTAACATGGTTCTTGGGCTTAAGGAGATCCAAATCCGGGGTGAAATTCGCACTAATGTTGATTACACTATAGATCTGTTAAATTCCTCAGAATACAGAGACAATAAGATCCACACAGGTTGGCTAGACAGTAGAATTGCAATGAGGGTTAGAGCAGAGAGGCCTCCTTGGTATATTTCAGTTGTTGGTGGAGCTCTTTATAAAGCATCAACCAGCAGTGCAGCAATTGTCTTCGAGTATGTTGGTTATCTTGGCAAAGGTCAAATCCCACCCAAGCATATTTCTCTTGTCAACTCTCAAGTTACTTTGAATATCGAAGGGAGCAAATATACGATTGAAATGGTAAGGGGAGGACCCGGTAGTTACAGATTGCAGATGAATGGATCAGAAATAGAAGCAGAAATTCATACTTTGCGTGATGGTGGTCTTCTAATGCAGTTGGATGGAAACAGTCATGTGATATATGCTGAAGAAGAGACTGCTGGTACACGCCTTCTTATAGATGGAAGGACTTGTTTGTTACAGAATGATCATGATCCATCTAAGCTGGTGGCTGAAACACCATGTAAACTGCTTCGCTTCTTGGTCTCTGATGGTGCTCACCTTGATGCTGATGTCCCTTATGCTGAAGTTGAGGTTATGAAGATGTGCATGCCCCTTCTATTGCCTGCTTCTGGAGTGATTCATTTTGTAATGTCAGAAGGCCAGGCAATGCAAGCAGGTGACCTTATTGCAAGGCTTGATCTTGATGATCCATCTGCTGTGAGAAGAGCTGAGCCCTTCAGTGGTTCATTTCCGAACTTAGGGCCACCTACTGCAGTTTCTGGTAGAGTTCATCAAAGATGTGCTGCCAGTATAAATGCTGCTAAGATGATTCTTGCAGGATATGAACATGATATAAATGATGTGGTACAAAAGCTTCTACAATGTCTGGACAGTCCAGAACTTCCCTTTCTACAGTGGCAGGAAAGCATGTCTGTGTTGGCTACACGTTTGCCCAAAGAACTCAGAACTGAGTTGGATGCAAAGTACAAGGAGTTTGAGTTAAGCTCAAATGTCCTGAAGAATGTAGATTTTCCTGCCAAGTTACTGAAAGCAGTTCTTGAGGATTATCTATTGTCCTGCACTGAGAAAGAAAAAGCAGCATATGAGAGGTTAGTGGAACCCCTGCTCAGTCTTGTGAGGTCATATGAGGGTGGCAGAGAAAGCCATGCTCGTGTTATTGTGCGGTCACTTTTTGAGGAGTACTTACCCGTTGAAGAACTTTTCAGCGACAACATTCAGGCTGATGTCATAGAGCAATTAAGACTTCAACACAAAAAGGATCTTCTGAATGTTGTAGATATTGTGTTGTCTCATCAGGGTGTGAGAAGCAAAAATAAGTTAATATTACGACTCATGGAAGCATTAGTTTACCCAAATCCTGCAGCCTACCGGGACCAACTGATTCGCTTCTCCTCTCTTAATCATACTGCTTACTCCCAGTTGGCTCTGAAAGCAAGTCAACTTCTTGAACAAACTAAATTGAGTGAACTTCGCACAAGCATTGCTAGAAGCCTTTCTGAACTAGAAATGTTTACTGAAGAAGGAGAACGTGTTTCTACCCCGAGGAGAAAAAGTGCCATTAATGAGAGGATGGAGGACCTTGTAAGTGCTCCATTAGCTGTTGAGGATGCTTTAGTATCCTTGTTTGATCACAGTGATCCTACCCTTCAAAGGAGAGTTGTAGAGTCATATATTCGCAGACTATACCAGCCTTATCTTGTGAAGGAAAGTGTTCGGATGCAGTGGCATAGATCCGGTCTCTTAGCATTATGGGAATTTGCTGAAGAGCATATTGAAAAGAAAATTGACTCTGAGGATCCAATGGCCTGCAAACCACTTGTTGAGAAGCACTGTGAGAAACGATGGGGCGCGATGGTGATCATTAAATCTCTTCAGTTTCTCCCAATGGCTATTAGTGCTGCTTTAAAGGAGACCACTAATTCTTTGAACTTGGACATTAACCATGAACCAACAAGCAGACTTCCAGGGTATACTAGTCAAGGAAACATGCTTCATGTCGCGTTGGTTGGTATTAACAATCAAATGAGTACACTTCAGGATAGAATAAATAAGCTAGCCAAGAATTTGAAAGAGAACACTTTAGCCACTGATCTCCGTACAGCGGGGTTCAGTATTATAAGTTGTATTATACAGAGGGATGAAGGTCGTGCTCCTATGCGCCATTCCTTCCACTGGTCAGATGAAAAGCACTATTATGAGGAAGAGCCACTGCTTCGTCATCTTGAACCTCCACTTTCCACATTTCTTGAATTGGTTGGTTGCAATTTTCTCAACTATATTTCTTACTCT
