# Supplementary material for: Genome-Guided Analysis of Seven Weed Species Reveals Conserved Sequence and Structural Features of Key Gene Targets for Herbicide Development
Source: Front Plant Sci. 2022 Jun 29;13:909073. doi: 10.3389/fpls.2022.909073 (PMC9277346; doi:10.3389/fpls.2022.909073)
Supplement: Supplementary file 16 [file Data_Sheet_2.zip › HerbicideTargetGenes_CDS_Proteins_18SrRNA/ALS_CSU.CDS.fasta]

>AW_maker-scf7180005497014-exonerate_protein2genome-gene-0.0-mRNA-1
ATGGCGGCTACTTCTCCTAACCCTACTTTCTCCCCTTCTCCTCCTCCTTCCTTCTCCAAAATTTCCCCATCCAAACATGGCCTTGCCCTTACCTTTTTCCCCTCTCCCAAAACCACCACCACCTCCTCTCTCCACCGCCTTCTCCACATCTCCGCTTCTCTTCCTCCCAAACCAAAACCACAACCACAACCACAACCACCCTCCGCCACAACAACCCACACTCCACCTCCACTCACCCACGACAAAACCCCACCACACTTTCATCCCCGTTTTGGCCCTGACGAGCCGAGAAAAGGGTCTGACGTCTTAGTCGAAGCATTAGAACGCGAAGGCGTAACAGATGTGTTCGCATACCCAGGTGGAGCATCCATGGAGATCCACCAAGCTCTAACCCGATCCACTATCATCCGTAACGTCCTCCCTCGACACGAACAAGGTGGGGTCTTCGCTGCCGAGGGGTACGCTCGTGCTACTGGCCGTGTTGGTGTTTGCATTGCCACTTCTGGTCCCGGTGCTACCAATTTAGTCTCCGGCCTCGCCGACGCCCTCCTTGATTCGGTCCCACTTGTTGCCATTACTGGTCAAGTCCCTCGCCGTATGATTGGTACTGATGCTTTTCAAGAGACTCCTATTGTTGAGGTTACTCGTTCCATTACTAAGCATAATTATTTGGTGTTGGATGTTGAGGATATTCCTAGGATTGTTAAAGAAGCTTTCTTTTTAGCTAATTCGGGTCGACCCGGCCCTGTTTTGATTGATATTCCTAAAGACATTCAGCAGCAATTGGTTGTTCCTAACTGGGATAGTAATATTAAGTTGGGTGGGTACTTGTCTAGGTTGCCTAAGGCTAAGTTTACGCCCACTGAGGAGGGTTTGCTTGATCAGATTGTGAGGCTTGTGAGTGAAGCTAAGAAGCCTGTGTTGTATACTGGAGGTGGGTGTTTGAATTCTAGTGAGGAATTGAGGAAATTTGTCGAGTTGACGGGGATTCCGGTGGCTAGTACTTTGATGGGGTTAGGGGCTTACCCTTGTACTAATGACTTGTCTTTGCATATGTTGGGAATGCACGGGACTGTTTATGCTAATTATGCGGTTGATAATGCGGATTTGCTGCTCGCTTTTGGGGTTAGGTTTGATGATAGAGTCACTGGCAAGCTTGAGGCATTTGCTAGCCGGGCTAAGATTGTGCACATTGATATTGATTCAGCTGAGATTGGGAAGAATAAGCAGCCTCATGTGTCGATTTGTGGGGATGTGAAGGTTGCGTTGCAGGGTTTGAATAAGATTTTGGAGTCTAAGAAAGGGAAAGTTGAGTTGGATTTCGCGAGTTGGAGGAAGGAGTTGAATGAGCAGAAGAAGAAGTTTCCGTTGAGTTTTAAGACTTTTGGAGATGCAATTCCTCCACAGTATGCGATTCAAATGCTTGATGAGTTGACGAATGGGAATGCTATTATTAGTACCGGTGTTGGGCAGCACCAAATGTGGGCTGCTCAGTTTTATAAGTACAGGAACCCTCGCCAATGGCTGACCTCTGGTGGGTTGGGGGCTATGGGGTTTGGACTACCTGCAGCCATTGGAGCTGCTGTTGCTCGGCCAGATGCTGTGGTTGTGGATATTGATGGTGACGGGAGTTTTATTATGAATGTTCAAGAGTTGGCTACGATCAGGGTGGAGAATCTACCAGTGAAGATAATGCTATTGAACAATCAACATTTGGGTATGGTTGTTCAATGGGAAGATCGGTTCTACAAAGCCAATAGGGCACATACATACCTTGGGAACCCTTCAAATTCTGAACAAATATTTCCTGATATGCTGAAATTTGCTGAAGCATGCGATATTCCTGCTGGACGCGTTACCAAAGTGGAGGATTTGAGGGCTGCCATTCAGACAATGTTAGATACTCCAGGGCCATACTTGCTGGATGTGATTGTACCTCATCAGGAGCATGTGCTGCCTATGATCCCTAGTGGTGCTGCCTTCAAGGATACCATCACAGAGGGTGATGGAAGAACATCTTATTGA
>BT_MegaGTA_LAHAS_contig_1370_contig_1371
CGCCGTCGTTTCACCGTCTCCAATGTCTCCATTTCCACAACCACAACCCGACAAAAGGTATCCGAACCCGAGCCCACTTTCATTTCCCGTTTTGCCCCTGACGAACCCCGTAAGGGCTGCGACGTACTAGTAGAGGCCCTCGAACGCGAAGGCGTGACAGACGTATTCGCCTACCCAGGTGGCGCGTCCATGGAGATCCACCAAGCATTAACGCGCTCCAAAACCATCCGCAATGTCCTGCCACGTCACGAACAAGGCGGTGTATTCGCAGCTGAGGGTTACGCCCGAGCCACAGGTTTTCCCGGGGTTTGCATTGCTACCTCCGGCCCGGGGGCGACAAACCTCGTAAGCGGCCTGGCAGACGCCCTGTTGGATAGTATTCCTATTGTTGCTATTACAGGTCAAGTGCCACGTAGGATGATTGGTACTGATGCATTTCAAGAAACACCTATTGTTGAGGTAACTAGATCCATTACTAAGCATAATTATCTTGTTATGGATGTGGAAGATATACCTAGAGTTGTAAGGGAAGCGTTTTTCTTAGCGAAATCTGGTAGGCCTGGACCGGTTTTGATTGATGTACCTAAGGATATACAGCAACAGTTGGTGATACCGAATTGGGATGAACCAATGAGGTTGCCTGGTTACTTGTCTAGGTTGCCTAAATTGCCTAATGAGATGCTTTTGGAACAGATTGTTAGGTTGATTTCCGAGTCGAAAAAACCTGTTTTGTATGTGGGTGGTGGGTGTTCGTTTTCGAGTGAGGAGTTGAGGCGATTTGTCGAACTTACGGGGATACCTGTGACGAGTACTTTGATGGGTCTTGGTGCTTTTCCGACAGGGGATGAGCTTTCCCTTTCGATGTTGGGTATGCATGGGACGGTTTATGCAAATTATGCTGTGGATAGTAGTGATTTGTTGCTTGCGTTTGGGGTGAGGTTTGATGATAGGGTTACGGGTAAATTGGAAGCTTTTGCTAGCCGAGCAAAGATTGTCCACATTGATATTGATTCAGCTGAGATCGGAAAGAACAAGATACCTCATGTTTCGATTTGTGCAGATATTAAGTTGGCGTTGCAGGGTTTGAATTCGATATTGGAGGGTAAAGAAGGTAAGCTAAAGTTGGACTTTTCTGCTTGGAGGAACGAGTTAAACGAGCAGAAAGTGAAGTACCCGTTGAATTATAAAACTTTTGGTGACGCCATCCCTCCACAATATGCTATTCAGGTGTTAGATGAGTTGACTAACGGAAGTGCCATTATTAGTACTGGTGTGGGGCAACATCAAATGTGGGCTGCTCAATACTATAAGTACAAAAAGCCACGTCAATGGTTGACGTCTGGCGGATTAGGAGCAATGGGATTTGGTTTGCCTGCTGCTATAGGTGCGGCTGTTGGAAGACCGGGTGAGATTGTGGTTGACATTGATGGTGATGGTAGTTTTATCATGAATGTGCAGGAGTTGGCAACAATTAAGGTGGAGAATCTTCCAGTTAAGATTATGCTGCTTAATAATCAACACTTGGGAATGGTGGTTCAATGGGAGGATCGGTTCTATAAGGCTAACAGAGCACACACTTTCTTGGGGAATCCTGCTAATGAAGAAGAGATCTTTCCTAATATGTTGAAATTCGCAGAGGCTTGTGGCGTACCTGCTGCAAGAGTGACACACAAGGATGATGTTAGAGCCGCCATTCAAAAGATGTTGGACACTCCTGGCCCATACTTGTTGGATGTGATCGTACCTCATCAGGAGCACGTTCTACCTATGATTCCCAGTGGTGGGGCTTTCAAAGATGTGATTACAGAGGGTGATGGGAGAATATCCTAT
>BT_PCR
AATGTCTCCATTTCCACAACCCCACAAAAGGTATCCGAACCCGAGCCCACCTTCATTTCCCGTTTTGCCCCTGACGAACCCCGTAAGGGCTGCGACGTACTAGTAGAGGCCCTCGAACGCGAAGGCGTAACAGACGTATTCGCCTACCCAGGTGGCGCATCCATGGAAATCCACCAAGCCTTAACGCGCTCCAAAACCATCCGCAATGTCCTGCCACGTCACGAACAAGGCGGTGTATTCGCAGCCGAGGATTACGCTCGGGCCACAAGTTTCCCCGGGGTTTGCATTGCTACCTCCGGCCCGGGGGCCACAAACCTCGTAAGCGGCCTGGCAGACGCGTTGTTGGATGGTATTCCTATTGTTGCTATTACGGGTCAAGTTCCACGTAGGATGATTGGTACTGATGCATTTCAAGAAACACCTATTGTTGAGGTAACTAGATCCATTACTAAACATAATTATCTTGTTATGGATATGGAAGATATACCTAGAGTTGTAAGGGAAGCATTTTTCTTAGCGAAATCTGGTAGGCCTGGACCGGTTTTGATTGATGTACCGAAAGATATACAGCAACAGTTGGTGATACCGAATTGGGATGAACCAATGAGGTTGCCTGGTTACTTGTCTAGGTTGCCTAAATTGCCTAATGAGATGCTTTTGGAACAGATTGTTAGGTTGATTTCCGAGTCGAAAAAACCTGTTTTGTATGTGGGTGGTGGGTGTTCGTTTTCGAGTGAGGAGTTGAGGCGATTTGTCCAGCTTACGGGGATACCCGTGACGAGTACTTTGATGGGTCTTGGTGCTTTTCCGACAGGGGATGAGCTTTCCCTTTCGATGTTGGGTATGCATGGGACGGTTTATGCAAATTATGCTGTGGATAGTAGTGATTTGTTGCTTGCGTTTGGGGTGAGGTTTGATGATAGGGTTACCGGTAAATTGGAAGCTTTTGCTAGCCGAGCAAAGATTGTCCACATTGATATTGATTCAGCTGAGATTGGAAAGAACAAGATACCTCATGTTTCGATTTGTGCAGATATTAAGTTGGCGTTGCAGGGTTTGAATTCGATATTGGAGGGTAAAGAAGGTAAGCTGAAGTTGGACTTTTCTGCTTGGAGGAACGAGTTAAACGAGCAGAAAGTGAAGTACCCGTTGAATTATAAAACTTTTGGTGACGCCATCCCTCCGCAATATGCTATTCAGGTGTTAGATGAGTTGACTAACGGAAGTGCCATTATTAGTACTGGTGTGGGGCAACATCAAATGTGGGCTGCTCAATACTATAAGTACAAAAAGCCACGTCAATGGTTGACGTCTGGCGGATTAGGAGCAATGGGATTTGGTTTGCCTGCTGCTATAGGTGCGGCTGTTGGAAGACCGGGTGAGATTGTGGTTGACATTGATGGTGATGGTAGTTTTATCATGAACGTGCAGGAGTTGGCAACAATTAAGGTGGAGAATCTTCCAGTTAAGATTATGTTGCTGAATAATCAACACTTGGGTATGGTGGTTCAGTGGGAGGATCGGTTCTATAAGGCTAATAGAGCACACACTTTCTTGGGGAATCCTGCTAATGAAGAAGAGATCTTTCCTAATATGTTGAAATTCGCAGAGGCTTGTGGCTTACCTGCTGCAAGAGTGACACACAAGGATGATGTTAGAGCCGCCATTCAAAAGATGTTGGACACTCCTGGCCCATACTTGTTGGATGTGATCGTACCTCATCAGGAGCACGTTCTACCTATGATTCCCAGTGGTGGTGCTTTCAAAGATGTGATCACAGAGGGCGACGGCCGACGTTCCTAC
>BT_maker-scf7180004830303-exonerate_protein2genome-gene-0.0-mRNA-1
ATGGAAATTCACCAGGCTCCCACCCGCTCTCCAACCATCCGGAATGTATTGCCACGTCATGAACAGGGTGGCATTTTTGCGGCTGAAGGGTATGCACGCGCCATAGGGTTCCCTGGTGTTTGTATGGCCACCTCTGGCCCTGGAGCTACTAATCTTGTCAGCGGTCTTGCTGATGATATGACGGATAGTATTCCAATTGTTGCTATTACAGGTCAAGTTCCTCGTAGGATGATCGGGACAGACTCATTTCAAGAAACTCCAATTGTTGAGGTGACTAGATCAATTACCAAGCAAAATTATCTAGTTATGGACGTTCATGATATCCCTAGGATTGTACGAGAGGCGTTTTTCCTAGCGCGATCAGGCCGACCTGGACCGGTTCTAATTGATATTCCTAAAGATATTCAGCAACAAATGGTGATTCCTAATTGGAATCAACCAATGAAGTTGACAGGTTACATGTCCAGACTCCCTGAACCACCAAAAAAGATGCTCTTGGAGCAAATTGTTAGACTAATTTCTGAGTCAAAAAAACCAGTTTTATATGTTGGCGGTGGGTGCATACAATCGTGCGAGGAGTTAAGGCGCTTTCTGGAGCTCACAGGTATTCCAGTGGCCAGTACTTTGATAGGTCTCGGAGCGTTTCCGACAGGTGATGAGTTTTCCCTTCAAATGCTAGGAATGCATTGTACTGTTTATTCTAATTACGCTGTGGATAGTAGTGATTTGCTGCTAGCATTTGGAGTGAGGTTTGATGACCGTGTCACTGGTAAAATAGAAGCTTTTGCAAACAGAGCAAAGATTGTTCACATTGATATTGACGCTGCGGAGATTGGTAAGAACAAGCAACCTCATGTATCCATTTGTGCAGATATTAAGTTGGCATTACAGGGCTTGAATTCAATATTGGAGAGAGAAATAAATAAACTGAAGCTGGATTTCTCTCCCTGGAGGAAAGAGTTGACAGAGAAAAAATTGAAGTACCCTTTGAAGTATAAAACTTTTGGTGAAGCCATTCCACCACAATATGCCATCCAGGTGCTTGATGAGTTAACTAATGGAAATGCCATTATAAGTACCGGTGTAGGCCAACACCAGATGTGGTCTGCTCAATATTATAAGTACAAAAATCCAACGCAATGGTTGACATCCGGTGGATTAGGTGCAATGGGATTTGGATTTCCTGCTGCGATAGGAGCAGCTGTTGCAAGACCGGATGCGATTGTAGTGGACATTGATGGAGACGGAAGTTTCATGATGAATGTGCAAGAGTTAGCAACAATTAGAGTGGAGAATCTTCCTGTTAAGATGTTGATTCTAAATAATCAACACTTGGGAATGGTGGTCCAGTGGGAGGACCGGTTCTATAAGGCGAATAGAGCACATACCTATCTCGGAAATCCTTCTAATGAAGCAGAGATTTTTCCTGATATGTTGAAATTCGCGGAGGCTTGTGATATACCTGCTGCTCGAGTGACAAAAAAGAATGATGTTAGAGGTGCTATACAAAAGATGTTAGACACTCCCGGACCTTACTTGTTGGATGTAATAGTACCTCACCAGGAGCATGTTTTACCTATGATTCCCAGTGGTGGTGCTTTCAAAGATATTATCACAGAGGGTGATGGGAGATCTTCCGACTGA
>BT_maker-scf7180004866503-exonerate_protein2genome-gene-0.0-mRNA-1
ATGGGTCTTGGTGCTTTTCCGACAAGGGATGAGCTTTCCTTTTCGATGTTGGGTATGCATGGGATGGTTTATGTAAATTATGATGTGGATAGTAGTGATTTGTTGCTTGCGTTTGGGGTGAGGTTTGATGATAGGGTTACGGGTAAATTGGAAGCTTTTGCTAGCCGAGCGAAGATTGTCCACATTGATATTGATTTAGCTGAGATTGGAAAGAACAAGATACCTCATGTTTCGATTTGTGCAGATATTAAGTTGGCGTTGCAGGGTTTGAATTCGATATTGGAGGGTAAAGAAGGGAACGAGTTAAACGAGCAGAAAGTGAAGTACCCGTTGAATTATAAAACTTTTGGTGACGCCATCCCTCCGCAATATGCTATTCAGGTGTTAGATGAGTTGACTAACGGAAGTGCCATTATTAGTACTGGTGTGGGGCAACATCAAATGTGGGCTGCTCAATACTATAAGTACAAAAAGCCACGTCAATGGTTGACGTCTGGCGGATTAGGAGCAATGGGATTTGGTTTGCCTGCTGCTATAGGTGCGGCTGTTGGAAGACCGGGTGAGATTGTGGTTGACATTGATGGTGATGGTAGTTTTATCATGAACGTGCAGGAGTTGGCAACAATTAAGGTGGAGAATCTTCCAGTTAAGATTATGTTGCTGAATAATCAACACTTAGGTATGGTGGTTCAGTGGGAGGATCGGTTCTATAAGGCTAATAGAGCACACACTTTCTTGGGGAATCCTGCTAATGAAGAAGAGATCTTTCCTAATATGTTGAAATTCGCAGAGGCTTGTGGCTTACCTGCTGCAAGAGTGACACACAAGGATGATGTTAGAGCCGCCATTCAAAAGATGTTGGACACTCCTGGCCCATACTTGTTGGATGTGATCGTACCTCATCAGGAGCACGTTCTACCTATGATTCCTAGTGGTGGTGCTTTCAAAGATGTGATTACAGAGGGTGATGGGAGGATTTCCTATTAA
>BT_maker-scf7180004889197-exonerate_protein2genome-gene-0.0-mRNA-1
ATGGCGGCTGCGGCGGCTCCATCTCCTTCTTTCTCCAAAACCTTATCTCCAAATCCACCCCCTTCCACCACCCTTCTCCCTAGATCCACCTTCCCCTTTCCACGTCACCCCCACAAACCCCCTACCCCCCTTCACCACACTCACACCCAACGCCGTCGTTTCACCGTCTCCAATGTCTCCATTTTCACAACCCCACAAAAGGTATCCGAACCCGAGCCCACCTTCATTTCCCGTTTTGCCCCTGACGAACCCCGTAAGGGCTGCGACGTACTAGTAGAGGCCCTCGAACGCGAAGGCGTAACTGACGTATTCGCCTACCCAGGTGGCGCATCCATGGAGATCTACCAAGCATTAACGCGCTCCAAAACCATCCGCAATGTCCTGCCACGTCACGAACAAGGCGGTGTATTCGCAGCCGAGGGTTACGCTCGGGCCACAGGTTTCCCCGGGGTTTGCATTGCTACCTCCGGCCCGGGGGCCACAAACCTCGTAAGCGGCCTGGCAGACGCGTTGTTGGATAGTATTCCTATTGTTGCTATTACGGGTCAAGTTCCACGTAGGATGATTGGTACTGATGCATTTCAAGAAACACCTATTGTTGAGGTAACTAGATCCATTACTAAACATAATTATCTTGTTATGGATGTGGAAGATATACCTAGAGTTGTAAGGGAAGCGTTTTTCTTAGCGAAATCTGGTAGGCCTGGACCGGTTTTGATTGATGTACCTAAGGATATACAGCAACAGTTGGTGATACCGAATTGGGATGAACCAATGAGGTTGCCTGGTTACTTGTCTAGGTTGCCTAAATTGCCTAATGAGATGCTTTTGGAACAGATTGTTAGGTTGATTTCCGAGTCGAAAAAACCTGTTTTGTATGTGGGTGGTGGGTGTTCGTTTTCGAGTGAGGAGTTGAGGCGATTTGTCGAGCTTACGGGGATACCCGTGACGAGTACTTTGATGGGTCTTGGTGCTTTTCCGACAGGGGATGAGCTTTCGCTTTCGATGTTGGGTATGCATGGGACGGTTTATGCGAATTATGCTGTGGATAGTAGTGATTTGTTGCTTGCGTTTGGGGTGAGGTTTGATGATAGGGTTACGGGTAAATTGGAAGCTTTTGCTAGCCGAGCGAAGATTGTCCACATTGATATTGATTCAGCTGAGATTGGAAAGAACAAGATACCTCATGTTTCGATTTGTGCAGATATTAAGTTGGCGTTGCAGGGTTTGAATTCGATATTGGAGGGTAAAGAAGGTAAGCTGAAGTTGGACTTTTCTGCTTGGAGGAACGAGTTAAACGAGCAGAAAGTGAAGTACCCGTTGAATTATAAAACTTTTGGTGACGCCATCCCTCCACAATATGCTATTCAGGTGTTAGATGAGTTGACTAACGGAAGTGCCATTATTAGTACTGGTGTGGGGCAACATCAA
>FW_scf7180001649153_[1011-2991]
ATGGCGGCTGTTACTCCATCTAACCCTACAATCTCCGTTAAGCCACCGTCTTCCGCCGCCAAATTCCAACCTCGTACTACTTTCCTCCGTCACTACTCTCTTCCGATTTCTTTCAATTTCCAAAAACGACACCGTTTACACATCTCTAATGTCTTGTCGGATTCAAAACCTACCACCGCCGCCGTTACTCATTCGCCGGAAAATCTTTCTTCTTCGCCGGAGACGTTTGTTTCACGGTACGCGCCTGACCAGCCGAGAAAAGGCTCAGACGTGCTTGTGGAAGCTTTGGAACGCGAAGGTGTCACCGACGTATTCGCGTACCCCGGCGGCGCGTCGATGGAGATCCACCAAGCTCTCACGCGCTCGCGTGTGATTCGAAATGTACTCCCACGTCACGAACAGGGCGGCGTGTTTGCTGCTGAAGGTTACGCACGCGCCTCCGGTGTTCCCGGAGTGTGTATTGCCACGTCAGGTCCCGGAGCTACGAATTTGGTGAGCGGGTTAGCTGACGCGCTGCTGGATAGTGTTCCGATTATCGCAATCACCGGACAAGTGCCCCGGAGAATGATCGGAACTGATGCGTTTCAAGAAACGCCGATCGTGGAGGTAACGCGCTCGATTACTAAACATAATTATCTTGTTTTAGATGTTGAAGATATCCCACGTATTGTTCGTGAAGCTTTTTATTTAGCTTCTTCGGGTCGGCCTGGACCGGTTTTAATAGATATACCAAAAGACATTCAACAACAATTAGTTGTACCGAAATGGGATCAACCGATGAAGCTATCGGGTTACTTGTCTAGGTTACCAAAGCCCCCTATTGATGGTTACTTAGACCAGATTGTTAGGTTAATAAGCGAGTCGAAAAAACCTGTTTTGTATGTTGGTGGTGGTTGTTTGAATTCGAGTGAAGAGTTGCGTAGGTTTGTTGAGTTGACTGGGATTCCGGTTGCTAGTACTTTGATGGGGCTTGGGTCGTATCCTGGGTCTAGTGATTTGTCGTTACAGATGCTTGGAATGCATGGGACTGTTTATGCTAATTATGCTGTTGATAAGAGTGATTTGTTGCTTGCGTTTGGTGTTCGTTTTGATGACCGTGTGACTGGAAAGCTGGAGACTTTTGCTAGTAGAGCGAAGATTGTGCATATTGATATTGATCCTGCTGAGATAGGGAAGAATAAACAGCCACATGTGTCGGTTTGTGGTGATGTGAAGATTGCGTTACAGGGTCTTAATAAGATTTTGGAGGAAAAACGTTCGGTTAATAATCTTGATTTTTCTTCTTGGAGGAAGGAATTAGATGAGCAAAAGGTGAATTATCCATTAAGTTTTAAGACGTTTGGTGAAGCGATTCCTCCACAATATGCTATTCAGGTTCTTGATGAGTTAACTGGTGGGAATGCGATAATTAGCACTGGAGTCGGGCAACATCAGATGTGGGCTGCTCAGTTTTACAAGTATAACAGACCTAGACAATGGTTAACTTCTGCTGGACTTGGGGCGATGGGGTTCGGGCTGCCTGCGGCTATAGGAGCAGCTGTTGCGAGACCAGATGCTATAGTTGTTGATATTGATGGTGATGGAAGCTTTATGATGAATGTTCAAGAATTAGCTACAATTCGTGTCGAGAATCTTCCTGTTAAGATTCTGTTATTGAATAATCAGCATTTGGGTATGGTGGTACAATGGGAGGATCGTTTCTATAAAGCAAACAGAGCGCATACTTATCTAGGAAACCCGTCAAAAGACACTGAAATTTTCCCAAACATGTTGAAGTTTGCTGAAGCTTGTGATATACCAGCTGCCCGAGTGACTCAAAAAGCCGACCTTCGTGCAGCTATTCAGAAGATGCTTGATACACCCGGGCCATATTTGTTGGATGTTATTGTACCACATCAAGAACATGTTTTGCCTATGATTCCAGCTGGCGGTGGGTTCATGGACGTGATTACTGAAGGTGATGGAAGAACGAAATATTGA
>LC_scf7180005545296_comp[3304-5271]
ATGGCGGCCTCAGCTCCGACATCGATCTCTTCCACCATCACCAACCGCCCTTCTTTCTCTAATTCGCCGAAGCTTCTTTCCAAATTTGTTCTCCCTTTGCCTTGCAATCGGCGGCAAAAGCTCTCCGCCTCCCGCCGACGGCCGCTGCAAATCTCAAATGTGCTTTCTTCCGCCGATAAGCAAATACTCGATGGTCAGGAGACGTTCGTTTCCCGATTTGCCGCCGACGAACCCCGTAAGGGCTGCGATGTTTTGGTGGAGGCGCTGGAGCGGGAAGGGGTTACCGACGTCTTTGCATATCCTGGAGGTGCGTCGATGGAGATCCATCAAGCGCTGACCCGGTCTAATATCATCCGCAACGTGCTTCCCCGCCACGAGCAGGGTGGTGTCTTCGCCGCCGAGGGTTACGCCCGAGCTTCTGGACTTCCGGGCGTCTGCATCGCCACATCGGGGCCTGGGGCTACGAATTTGGTGTCTGGTCTTGCGGATGCTCTCCTCGATAGTGTTCCGCTCGTGGCTATCACTGGCCAAGTGCCTCGACGGATGATTGGTACTGATGCTTTCCAGGAAACCCCGATTGTTGAGGTAACTAGGTCGATTACGAAGCATAATTATCTTGTTTTAGATGTTGAGGACATACCTCGTGTAGTGAAGGAAGCTTTCTTTATTGCACGGTCGGGTAGGCCTGGTCCTGTACTCATTGATGTGCCGAAAGATATTCAACAGCAAATGGTGGTCCCGAACTGGGATCAGCCAATGAGTTTGGGTGGTTATTTGTCTAGGCTGCCTAAGCCTCCAAGCATGATGTTGTTAGAGCAGGTAATTAGGTTGATATCTGAGTCCAAAAAACCGGTTCTTTATGTTGGTGGTGGGTGTTTGAATTCGAGTGAGGAGTTGAGGAGGTTTGTGGAGCTGACTGGAGTTCCGGTTGCAAGCACTCTGATGGGTCTCGGTTCTTATCCTGGCTCGGATGAGGAACATGCGTTGCAAATGCTGGGAATGCATGGGACTGTTTATGCCAACTATGCTGTGGACAAGAGTGATCTGTTGCTTGCTTTTGGTGTCAGATTTGATGACCGTGTGACGGGCAAGTTGGAGGCATTTGCTAGTCGGGCTAAGATTGTCCACATTGATATTGATTCTGCTGAGATAGGAAAGAACAAACAACCCCACGTCTCTATTTGTGCTGATCTCAAATTGGCTTTGGAGGGTTTAAACTCAATATTGGAAGGGAAAGGGAAAGGGGGTAAGGTTAATCTCGACTTTTCAGCTTGGAGGCAAGAGCTGAAAGAGCAGAAGACGACTTTTCCTTTGAGTTATAAGACATTTGGAGATGCCATTCCTCCTCAACATGCTATTCAGGTTCTTGATGAATTGACTGGAGGGAATGCGATCATCAGCACGGGTGTTGGTCAGCATCAAATGTGGGCTGCACAGTTTTACAAGTACAATAGACCGCGACAGTGGTTAACATCAGGTGGTTTAGGTGCAATGGGTTTTGGGCTACCTGCTGCAATTGGAGCTGCTGTTGCAAGACCTGATGCTGTGGTAGTGGACATTGATGGTGATGGTAGTTTCATAATGAATGTGCAGGAACTAGCCACTATCCGGGTGGAGAACCTTCCCATTAAGATTATGTTGTTAAATAATCAACACTTGGGAATGGTGGTCCAATGGGAAGATCGCTTCTACAAAGCTAACCGCGCTCATACTTACCTTGGAAATCCTTCCAATGAGATGGAAATTTTCCCAAACATGCTGAAGTTTGCCGAGGCATGTGATATACCTGCAGCTCGTGTGACAAGGAAGGCTGATCTTAGGGCAGCAATACAGAAGATGCTGGATACTCCAGGACCGTATCTGTTGGATGTCATTGTACCACATCAAGAGCATGTCTTGCCTATGATCCCCAGTGGAGGAGCCTTTAAAGATGTCATCACAGAGGGTGATGGAAGAACCACATATTG
>P_scf7180005485096_comp[8713-10647]
ATGGCTATCCCCCAGACATCAAACACTTCAATCTCTTGCAAACTAACATATCAATCATTTACTAAACTGTTTCTCTCAATCACTGAACACATGCACTTACATCACAAACAGACCCTTCCTAAACTTACCATCACTAATGTCCTCTCACATTCTAAACCAATTACTACATCACAACCACTACAAGAACCTTTTGTCTCTCGGTTCGGCCCCGACCAACCGAGAAAAGGGGCCGACGTCCTAGTGGAAGCCCTTGAGCGTGAAGGCGTCACAAACGTGTTCGCCTATCCTGGTGGCGCCACATTGGAAATCCACCAAGCACTAACAAGGACATCCATTATACGCAACATCCTACCCCGCCATGAACAAGGCGGGGTATTTGCCGCTGAAGGCTATGCCCGGGCCTCTGGCTATACTGGTGTATGCATAGCCACCTCAGGGCCCGGGGCTATAAATTTAATGAGTGGGCTTGCGGATGCTTTTCTTGATAGTGTCCCACTCGTTGCCATTACGGGTCAAGTAGCTCGTAACATGATGGGCACTGATACATTTCAAGATACAGCCATCGTCGAGGCAACGCATTCCATGACAAAACATAACTACCTAGTGTTAAACATACAAGATATCCCGCGTGTTGTTCGCGAAGCTTTCTACCTTGCATCATCTGGTCGGCCTGGACCGGTTTTAATTGACATCCCAAAAGATATACTACAAGAATTTACTGTACCCAATTGGGATGAACCTATGAGGCTAGCTGCATACTTGTCCAGGTTACCAAAACCTCCAAATGAGCCACTTTTACGACAAATTGTGCGTCTCATAAAGGAATCGAAGAAACCGGTTTTGTATGTGGGTGGGGGATGTGTGAACTCGAGTGACGAATTGGGTCGTTTTGTTGAGCTTACTGGCATTCCAGTCACTAATACTTTGATGGGACTTGGAACATACCCGGGTTCGCATGACTTATCGCTTCAAATGCTTGGGATGCATGGCACTGTTTATGCTAACTATGCCATTGATAAAAGTGACTTATTGTTGGCATTCGGCGTCCGGTTTGATGATCGTGTGACGGGAAAGATTGAAACTTTTGCTAGTGGAGCGAAAATCGTTCATATTGATATCGATCCTGCTGAGATAGGAAAGAATAAGCAGCCTCACTTATCGATTTGTGGCGATATCAAGACTGCTTTACAAGGAATAAACAAGATTTTGGAAAGAGGTGAGAGTATGAATCTTGATTTCTCACAATGGAAGCAGGAAGTAATGTATCAAAAAGCGAGTAATCCGTTGAGCTTTAAAACATTTGGGGACGCGATTCCACCTCAGTATGCAATCCAAGTGCTTGAAGAGCTAACGGGTGGGAACGCGATCATAACTACTGGGGTCGGGCAACATCAAATGTGGGCAGCCCAGTTTTACAAGTACGACAGGCCGAGACAATGGGTGACTTCTGGAGGGCTAGGAGCTATGGGGTTCGGGTTACCAGCAGCTATCGGGGCTGCTGTTGCACGACCAGACGCAGTGGTCGTTGACATTGATGGTGATGGAAGTTTCATGATGAATGTTCAAGAACTCGCCACGATACGAGCTGAGAATCTTCCTGTTAAGATAATGGTTATTAATAACCAACACTTGGGTATGGTGGTTCAGTGGGAGGACCGTTACTATAACGCAAATCGCGCTCAATCATTCTTAGGAAACCCGACAAAAGAATCAGAAATATTCCCAGATGTGGTGAAGTTTGCTGAAGCATGCGACATCCCGGCTGCAAGAGTGACCAAAAAAAGAAATGTTAGAAGCGCGATTCAAGCAATGTTGGATACACCAGGGCCTTATTTGTTAGATGTTATTGTTCCACATCAAGAACATGTCTTACCCATGATTCCACCTGGAGGGGGTTTTAAGGATATTATAACTGAAGGTGATGGCAGAACTTA
>RV_maker-scf7180000716217-exonerate_protein2genome-gene-0.0-mRNA-1
ATGGCGGCCACCGTGCCAAACCCCTCCCCAACCGTCTCCAAATACTCTTCTTTCTCCACTAAATCTGCGCGAAACGACCTTCTTTCCAAATTTACCTTCCAATTCCCACAAAATCAATTAAAAACTATTCTTCATTTCCAATGGGGCCGCCGCCGCCAGCACAGTCCTATTATCACCAACGTCCTCTCAACCTCATCAAGCTCTTCCAGAGAATCCTCTAGTACTGAAACTCCCTCCAGCTTTGTTTCCAGATTTGCCTCCGATGAGCCCAGGAGAGGTTCTGATGTGCTTGTTGAAGCTCTTGAACGCGAAGGTGTTACCGATGTTTTTGCCTATCCAGGTGGTGCTTCGATGGAGATTCATCAAGCTCTCACTCGCTCTAGAATCATTCGCAATGTCCTCCCTCGCCACGAACAAGGTGGTGTTTTTGCTGCAGAAGGCTATGCTCGTGCTTCAGGCAAGCCTGGTGTCTGTATAGCTACTTCTGGCCCAGGAGCCACGAATTTGGTTAGTGGGTTGGCTGATGCTCTCCTTGACAGCGTGCCAATCGTTGCCATTACCGGCCAAGTTCCGCGGAGAATGATTGGGACAGATGCCTTCCAAGAAACCCCAATAGTCGAGGTAACCCGGTCTATTACAAAGCATAATTATCTTGTTATGAATGTGGAAGATATTCCTAGAATTGTGCGTGAGGCCTTTTTCTTGGCAACATCTGGTAGGCCGGGCCCTGTTCTGATTGATATTCCTAAGGATATACAGCAGCAAATGGTGGTTCCGGATTGGGATCAACCAATGAGGCTTGCTGGCTACACTTCTAGGCTCCCAAGGCCACCAAATGAGCCGTCTTTGGAGCAAATTTTGAGGTTAATAGGAGAGTCTAAGAAGCCTGTATTGTATGTTGGGGGAGGATGTTTGAACTCGAGTAAGGAGTTGAGGCGATTTGTGGACCTTACAGGGATTCCTGTGGCAAGTACTTTAATGGGTTTGGGTGCATTTCCAACTTCAGATGAAGAGTTATCTTTACAAATGTTGGGAATGCATGGAACAGTATATGCAAATTATTCCGTGGATAAGAGTGATTTGTTGCTTGCTTTTGGAGTAAGGTTCGATGACCGTGTCACAGGGAAATTGGAGGCATTTGCTAGTCGAGCTAAAATTGTTCACATTGATATTGATTCTGCTGAGATTGGGAAAAATAAGCAGCCACATGTGTCTCTTTGTGCTGATGTCAAGTTGGCATTGGAGGTGTTGAACTCAATGTTGGAGGCTAGGAAAAATAAGTTGAAGTTGGATTTTTCGGCTTGGAGGGAGGAGTTGAAGGAGCAAAAGATGAAGTATCCACTGAGCTTTAAGACATTTGATGATGCTATTCCTCCTCAATATGCAATTCAGGTTCTTGATGAGTTGACGAAGGGAAATGCTATTATTAGTACTGGAGTTGGACAGCATCAGATGTGGGCTGCACAGTTCTACAAGTATAAAAATCCTCGCCAATGGTTGACATCAGGGGGATTAGGAGCTATGGGTTTTGGATTGCCTGCAGCTATTGGTGCTGCTGTGGCGAGACCTGATGCAGTAGTTGTTGACATTGACGGTGATGGGAGTTTCATCATGAATGTCCAAGAATTGGCCACCATAAGTGTAGAAAATCTGCCAGTTAAGATTATGCTGTTGAATAATCAGCACCTGGGAATGGTTGTGCAGTGGGAGGATCGATTCTACAAGGCTAATAGAGCACATACTTATTTGGGAAATCCTTCAAAAGAATCAGAGATATTCCCTAACATGTTAAAATTTGCAGAGGCTTGCGATGTACCTGCTGCCAGAGTAACAAAAAGAGAAGATCTTAGGGCTGCTATCCAAAAGATGCTAGATACACCTGGGCCATACCTGCTGGATGTGATTGTGCCACATCAAGAGCATGTTTTACCTATGATTCCCAGTGGTGGAGCATTTAAAGATGTGATTACCGAGGGTGATGGTAGAACAAAATATTAA
>WH_scf7180000922287_comp[19451-21514]
ATGAGGCCACCAAATCCGTTCCTCCAAGACTTGCTCTCTCTCTCCGCCAGCTGCTGCTGCTTTTGCTCTCCCTTCCCCGTCATGGCGTCCTCCTCGCCGGCGGCGGTCGCCTCCTGGTCGGCGATGGCTGCGTCCAAGCCCTCTCCACTCCCCTCCTCAGCCTCCTCCTCCCGCCTACTTCTTCCCCCCTTCTCCAAGCCCTTCCATCCTTTACCCAAACTCCATCACCAGCACCAGTATCGCCAGCGCATCTGCGTCCCCGCCATCGCCTCTTCCACTACCGTCGCCGTCCCGGGTGCTGTCTCCCCGCCTCGTCGCAACTTCGCCCCGGACGAGCCCCGCAAGGGCGCAGACATCCTCGTCGAGGCTCTCGAGCGAGAGGGCGTCACGGATCTCTTCGCCTACCCTGGTGGCGCGTCCATGGAGATCCACCAGGCGCTCACCCGTTCTCCTTCCATCACAAACCATCTCCTCCGCCACGAGCAAGGAGAGGCCTTCGCGGCATCCGGCTATGCTCGCTCCACGGGAAGGCCTGGCGTCTGCATCGCCACCTCGGGCCCCGGAGCCACGAACCTCGTGTCTGCCCTGGCGGATGCGCTCCTGGATTCTATTCCTATGGTCGCCATTACTGGCCAGGTTCCTCGCCGCATGATTGGCACTGATGCCTTCCAGGAGACCCCCATCGTTGAGGTCACGCGCTCCATTACCAAGCACAACTACCTTGTCCTCGACGTGGATGACATTCCCAGGATAATAAAGGAAGCATTTTTCATCGCCACCAGTGGCCGTCCCGGTCCAGTGCTAGTCGACATCCCGAAGGACATACAGCAGCAGCTCGCAGTGCCTGTCTGGGATCCGCCAGTTCGCTTGCCTGGCTACGTCTCCCGCCTCCCCAAGCCGCCTGCCCTCCATCTGCTTGAGCAAATCATCCGCTTCGTGTCTGAGTCAAGCCGCCCTGTCCTCTACGTTGGTGGTGGATGTCTGCATGCCAGTGAGGAGCTTCGTCATTTTGCTGACCTTACCGGAATTCCTATTGCGAGTACACTGATGGGCCTTGGTGTTTACCCGCTGGATGGTCATCTTTCTTTGAAGATGTTGGGCATGCATGGTACAGTCTATGCCAATTACTCCATCGATAAAGCTGACCTTTTACTAGCTTTTGGTGTGAGGTTTGATGATCGGGTGACGGGAAAGCTTGAGGCTTTTGCCAGCCGTGCCAAGATAGTTCACATTGATATTGACCCAGCAGAAATTGGGAAGAATAAGCAGCCTCATGTGTCCATCTGTGGCGATATAAAGCTCGCTCTACAGGAGATGAACAAGATAATTGAAGAGAGTGGTATCTATAACAAGTTAAATTTCTCAGCCTGGAGGGAAGAGCTTGACCAACAGAAGAAAAATTATCCTTTGAACTATAAGACTTTTGGTGATCTGATCCCTCCGCAGTATGCTATTGAAGTGCTTGATGAGCTGACAAATGGGGAGGCAATCATTACGACAGGAGTTGGGCAACACCAGATGTGGGCTGCACAATACTACAACTATAAGCGTCCACGCCAATGGTTGACATCCGCAGGATTAGGTGCTATGGGATTTGGACTACCAGCAGCTGTTGGTGCTGCAGTTGGTAATCCTGGTGTTACGGTAGTGGATATTGACGGGGATGGAAGTTTTCAAATGAATGCACAAGAATTGGCGATCATTCGAATCGAGAACCTTGATGTCAAGATGCTTATTTTGAACAACCAACATTTGGGCATGGTGGTGCAATGGGAAGACAGATTCTATCAAAGCAACAGAGCTCATACTTACTTGGGGAATCCTGCAAATGAGAGTAAGGTATTTCCAGATTTTGTGAAACTAGCAGATAGTTATGATATACCTGCTGTCCGTGTGTCAAAAAAAGGCGAAGTCAGGGATGCTATCAGGAAAATGCTCCAAACGCCAGGACCTTACTTGTTGGATGTTATTGTACCACATGAAGAGCATGTGTTGCCCATGATTCCAAGCGGTGGTGCATTTAAAGATATGATCCTGGATGGAGATGGGAGGACAGTGCACTA
