# Supplementary material for: Genome-Guided Analysis of Seven Weed Species Reveals Conserved Sequence and Structural Features of Key Gene Targets for Herbicide Development
Source: Front Plant Sci. 2022 Jun 29;13:909073. doi: 10.3389/fpls.2022.909073 (PMC9277346; doi:10.3389/fpls.2022.909073)
Supplement: Supplementary file 16 [file Data_Sheet_2.zip › HerbicideTargetGenes_CDS_Proteins_18SrRNA/ALS_RSU.CDS.fasta]

>AW_maker-scf7180005659232-exonerate_protein2genome-gene-0.0-mRNA-1
ATGCGCCACACGATTTCAGTTTTTGTTGGGGATGAAAGTGGAATCATCAATAGGATTGCAGGTGTTATTTCTAGAAGAGGATACAATATAGAGTCTCTGGCTGTTGGATTAAACAAGGATAAGGCTCTTTTTACGATAGTGGTATGTGGTACCGATAAGGTGCTGCGCCAAGTAATGGAACAACTTAACAAGCTTGTTAGTGTATTGAAGGTTGAAGACCTGTCGAGAGAGCCACAAGTGGAACGTGAATTGATGCTTGTAAAGCTCAATGCCAATGCAAATACCCACGCTGAGATAATGTGGTTGGTGGACATATTCAGGGCAAAGATTGTGGATATCTCAGAAAACTTGGTCACTGTTGAGGTGACTGGCGATCCCGGAAAGTTGGCTGCTGTTCTTAGAAATTTCAGCAAGTTCGGAATTAAAGAAATTGCAAGGACAGGAAAGATTGCTCTAAGACGGGAAAGGATGGGTGAGACTGCTCCATTTTGGAGATTCTCAGCTGCTTCTTATCCAGATCTGGAAGAGAAGGCTATTAATGCTCTTGTTGAATCTGCAAAAAGAAGTATCAATGGTGATCCTGGCTCTTCCTCAAGCGGTGATGTTTATCCTGTGGAGCCTTATGATATGCCTATAGTAAATCAAGTACTTGATGCGCACTGGGGTGTTCTTAATGGTGATGATTCAAGTGGACTCCGGTCACATACTCTTTCCATGCTCGTAAATAATGCTCCTGGAGTTCTCAACACTGTTACTGGGGTTATTTCTCGCAGGGGTTATAACATTCAGAGTCTCGCAGTGGGCCCTGCTGAAAAGGAGGGTCTTTCTCGTATCACAACTGTCATTCCTGGAAATGATGAGTCAATTGGGAAAATAGTTCAGCAACTTAACAAGTTGGTTGACCTTCACGAGATTCAGGACCTTACTCATCAGCCATTTGCGGAGCGAGAGCTTATGTTGATTAAAATTGCTGCTAATACTTCTGCCAGGAGAGACGTGCTCGATATTGCCAATATTTTCCGTGCGAAAGCTGTAGATGTTTCTGATCATACCATAACCTTACAGCTTACTGGTGATCTAGACAAAATGGTTGCACTACAGAGATTATTAGAGCCCTACGGAATTTGTGAGGTATGCAATTTATGTTATGTTTTAAACTTTGGCCGTATCAGTTTCTGTGATCTCTCTCTCTCTCTTTAG
>BT_maker-scf7180004854247-exonerate_protein2genome-gene-0.0-mRNA-1
GCCAGGGTGAAATCTCACACGATTTCAGTATTTGTCGGCGATGAAAGTGGTATAATAAACAGAATTGCTGGAGTTTTTGCTCGAAGGGGTTACAATATCGAGTCACTTGCTGTTGGTTTGAACAAGGATAAAGCTCTCTTTACCATAGTGGTCTCTGGAACTGAGAAGGTCTTGCAACAAGTTGTAGAGCAGCTCAACAAGCTTGTGAATGTCATGAAGGTGGAGGATCTGTCAAAAGAAGCACAAGTGGAACGAGAATTGATGCTCATAAAACTGAAGGCAGACGCAACTACAAAAGCTGAAATCATGTGGTTGGTGGACATATTCAGAGGAAAAATTGTGGATATATCAGAACATTTTCTGACTATCGAGGTAACTGGTGATCCAGGGAAGATGGCTGCCGTTTTGAGAAATTTAAGCAAGTTTGGGATAAAAGAACTAGCTCGAACCGGGAAGATTGCTCTGAGACGTGAAAGGATGGGTGAGGATGCTCCTTTTTGGAGGTTTTCTGCAGCTTCCTATCCAGATCTTGAAGAAAAAATTCCCAGTGTTGGTATCCTGAACAGCAAAAGTCAATCAATTGACAATGAAGCAAGCAGTGATTCAGGGAGGGGTGATGTTTATCCTGTGGAATCCAGTGATGAATTCTCAGTTAATCAAGTTCTCGATGCCCACTGGGGATATCTGTATGATGGAGATTTGAGTGGGATTCGGTCACACACAATATCCATGCTCGTCAACAATACTCCCGGGGTCCTAAATTTGATAAGTGGTGTTATATCTCGACGAGGGTATAATGTTCAGAGTCTTGCTGTAGGCCCTGCTGAGTCAGAGGGGCTTTCACGCATTACAACGGTGGTCCCTGGAACGGATGAAACTATAGGGAAATTGGTTAATCAATTTTACAAGTTAATAGATGTTCATGAGGTAAATTTATAA
>BT_maker-scf7180004951984-exonerate_protein2genome-gene-0.0-mRNA-1
TCACACACTTTGTCAATCCTTGTGAATGACTCTCCTGGAGTTCTCAACATAGTCACTGGAGTTTTTGCTCGACGAGGGTATAACATCCAAAGTTTAGCAGTTGGACATGCTGAAGTTGAGGGGCTTTCTCGTATTACAACAGTTGTTCCTGGTACAGATGAGTCAGTTAGCAAGTTGGTGCAGCAACTGTACAAGTTGGTTGATATTCATAAGGTTCGGGATATTACTCACCACCCATTTGCTGAAAGAGAACTAATGCTGATAAAGATTGCTGTGAATGCTGCAGCACGCCGCGATGTTCTTGATATTGCCAGCATTTTCAGAGCAAAAGCTGTTGATGTGTCTGACCATACTATAACTCTTGAGGTGAAGATTCCCTTGCACTAG
>FW_maker-scf7180001646168-exonerate_protein2genome-gene-0.0-mRNA-1
AGGGTGAAGCGGCACACGATATCGGTGTTTGTTGGAGATGAAAGTGGTATTATAAACAGAATAGCGGGGGTTTTCGCTAGAAGAGGTTATAATATTGAGTCTCTTGCTGTTGGTTTAAATAAGGATAAGGCTTTGTTTACGATTGTTGTATCGGGGACTGAAAAGGTCTTGCAACAAGTTGTTGAGCAGCTTAACAAGCTTGTTAACGTGTTAAAGGTGGAGGATCTTTCTAAGGAACCGCAAGTAGAACGGGAATTGATGCTTGTGAAGCTTAATGTAGATCCATCCACACGAGCTGAGATTATGTGGCTAGTTGACGTGTTTAGGGCCAACATCGTTGATGCATCAGAATTTTCGTTGACTATAGAGGTGACTGGGGATCCTGGAAAGATGGCTGCGGTTCAGAGAAATTTATCCAAATTTGGAATCAAAGAGCTCGCAAGAACCGGAAAAATTGCTCTAAGACGGGAAAAACTGGGTGAAACTGCTCCGTTTTGGAACTTCTCTGCAGCTTCTTATCCAGATCTTGAAACCCCAACTCCAACTACTACTGAATTAAACAATACTACTTGCGTGGTTGACGAGAATCTGAGTGCAGAATCAGGGGGTGACGTTTATCCTGTGGAGTACTATGATAACTGCATGATGGATCAGGTTCTTGACCCCAATTGGGGAGTGCTCTATGACGAAGATTCAACTGGTCGACAGTCTCATACTTTGAACATTCTTGTCAATAATTATCCTGGAGTTCTCAACCTAGTCAGCGGAGTTATATCCAGAAGGGGTTACAACATTCAGAGTCTGGCCGTAGGTCCTGCCGAAATAGAGGGTTTATCTCGCATTACAACTGTGATTGCTGGCACAGATGAATCGCTTGGCAAGTTAGTTCAGCAGTTCTGTAAATTGGTGGATGTTCATGAGGTCAAAGATATCACCCACTTGCCATTTGCAGAACGCGAGCTAATGTTAATCAAAGTTGCTGCAAATTCTGTTGCACGAAGGGATGTTCTGGACATTGCCAGCATCTTTCGAGCCAAACCTGTTGATGTTTCTGATCACACTATTACACTAGAACTCACAGGAGACTTCGATAAGATGTTTGCACTGCAAAGATTATTAGAGTCCTATGGAATTTGTGAGGTGGCAAGGACCGGTCGGGTGGCGTTGGTGCGAGAGTCGGGGGTCAATTCTAAATATCTACGTGGTTATGCTCTTCCGTTTTAA
>FW_maker-scf7180001656247-exonerate_protein2genome-gene-0.0-mRNA-1
AGGGTGAAGCGGCACACGATATCGGTGTTTGTTGGAGATGAAAGTGGTATTATAAACCGAATAGCGGGGGTTTTCGCTAGAAGAGGTTATAATATTGAGTCTCTTGCTGTTGGTTTAAATAAGGATAAGGCTTTGTTTACGATTGTTGTATCGGGGACTGAAAAGGTCTTGCAACAAGTTGTTGAGCAGCTTAACAAGCTTGTTAACGTGTTAAAGGTGGAGGATCTTTCTAAGGAACCGCAAGTAGAACGAGAGTTGATGCTTGTGAAGCTTAATGTTGATCCATCCACACGAGCTGAGATTATGTGGCTAGTGGACGTATTTAGAGCCAACATCGTTGATGCATCAGAAGTTTCGTTGACTATAGAGGTGACTGGGGATCCTGGAAAAATGGCTGCGGTTCAGAGAAATTTATCCAAATTTGGAATCAAAGAGCTCGCAAGAACAGGAAAAATTGCTCTTAGACGGGAAAAACTGGGTGAAACTGCTCCATTTTGGAACTTCTCTGCAGCGTCTTATCCAGATCTTGAAACCCCAACTCCCACTACTACTGAAAACAACACTACTTGCGTGGTTGACGTGAATCTGAGTGCAGAATCAGGGAAGGGTGACGTTTATCCTGTGGAGTACTATGATAACTGCATGATGGATCAGGTTCTTGACCCCAATTGGGGGGTGCTCTATGACGAAGATTCAACTGGTCGACAGTCTCATACTTTGAACATTCTTGTCAATAATTATCCTGGAGTTCTCAACCTAGTCAGCGGAGTTATATCCAGAAGGGGTTACAACATTCAGAGTCTGGCCGTAGGTCCTGCAGAAATAGAGGGTTTATCTCGCATTACAACTGTGATTGCTGGCACAGATGAATCACTTGGCAAGTTAGTTCAGCAGTTCTGTAAATTGGTGGATGTTCACGAGGTCAAAGATATCACCCACTTGCCATTTGCAGAACGTGAGCTAATGTTAATCAAAGTTGCTGCAAATTCTGTTGCACGAAGGGATGTTCTGGACATTGCCAGCATCTTTCGAGCCAAACCTGTTGATGTTTCTGATCACACTATTACACTAGAACTCACAGGAGACTTCGATAAGATGTTTGCACTGCAAAGATTATTAGAGTCCTATGGAATTTGTGAGGTGGCAAGGACCGGTCGGGTGGCATTGGTGCGAGAGTCGGGGGTCAATTCTAAATATCTACGTGGTTATGCTCTTCCGTTTTAA
>FW_maker-scf7180001713232-exonerate_protein2genome-gene-0.1-mRNA-1
ATGATAAATCGGATAGCAGGAGTCTTTGCAAGAAGAGGATATAATATCGAGTCTCTTGCTGTTGGTTTAAATAAGGACAAAGCTCTTTTTACTATAGTTGTATCTGGAACCGAAAGAGTGTTGCAGCAAGTTATGTCACAGCTTCTAAAGCTTGTTAATGTTCTAAAGGTTGAAGATATCTCGAAGGAGCCACAAGTAGAACGTGAGTTGATGCTTATAAAGATCAACGCAGATCCAAGATACCGTATGGAGGTCAAGTGGTTAGTGGATATCTTTAGAGCTAAAATTGTTGATATCTCAGTGGACTCGTTAACAATTGAGGTAACTGGTGACCCAGGAAAAATGGTTGCAGTGCAAAGAAATTTAAGCAAGTTTGGGATCCGTGAAGTTGCTAGGACTGGAAAGATTGCCTTAAGAAGAGAAAAAATGGGTGAAGATGCACCTTTCTGGCGGTTTTCCGCAGCTTCATATCCGGACCTTGAAGAAGCTACCACAAAAACTCCTCTTCAGGAGAAAAAGAAAACAGAATATCAGGAATCTGATACCTCAGTTGGAGGTGATGTTTATCCAGTAGAGCAAACTGATGACTATCCTTTTAATCAAGTCCTCGATGCACATTGGGGTGTTCTTAATGACGCAGATACAAGTGGGCTTCGGTCACACACTTTATCAATAGTTGTAAACGATTCTCCTGGTGTTCTCAATATCGTAACTGGAGTTTTTGCTCGTAGAGGCTATAATATTCAGAGTCTAGCAGTTGGTCATGCAGAAGTAGAGGGGCGTTCCCGAATCACAACTGTAGTTCCTGGTACAGATGAATCAATTAGCAAGTTGTTGCAACAACTTTATAAGTTGATAGATGTTCATGACGTCATCGATCTAACATCCATGCCATTTGCTGAGCGAGAATTGATGCTGATTAAAGTTGCCGTAAATTCAACAGCTCGACGCAGTGTTCTTGATATCGCCAGCATATTTAGGGCCAAAGCTGTAGATGTGTCAGATCATACAATTACGCTTGAGGTTACCGGAGATGTAAACAAGATGGTTGCATTGCAGAGATTGTTGGAGCCTTGTGGTATTTGCGAGGTGGCAAGAACAGGGCGAGTGGCACTGACTCGTGAATCTGGCGTTGATTCCTCTTACCTTCGTGGCTATTCCTATCCTGTTTGA
>LC_maker-scf7180005572594-exonerate_protein2genome-gene-0.0-mRNA-1
ATGATAAACCGGATTGCTGGAGTGTTCGCTCGGAGAGGATATAATATTGAATCTCTTGCAGTGGGACTCAACAAGGATAAGGCTCTCTTCACAATAGTTGTTTCTGGAACTGAACGGATCTTACAACAAGTTATGGAACAACTTCAAAAGCTTGTAAATGTGTTAAAGGTTGAAGACATTTCAAAGGAGCCACAAGTGGAACGGGAATTAATGCTCATCAAAATAAATGCGGATCCAAAATATCGAGCAGAGGTAGTCATTCCTGGTTCTCTCATGTTGATGTTTCGATCTTATTTGTTACGTGTGCCTCTTGTTTTGTCCTTGGTTTACATTTTTATTTCAGCCATTCTATTATTCTTGTATGCTTGA
>P_maker-scf7180005569693-exonerate_protein2genome-gene-0.0-mRNA-1
ATGAGCAGGGTGAAGCGTCACACGATATCAGTGTTTGTTGGAGATGAAAGCGGTATTATAAATCGAATTGCGGGGGTTTTTGCGAGAAGAGGTTATAATATCGAGTCGCTTGCGGTTGGTTTGAACAAGGATAAGGCTTTGTTTACTATTGTTGTGTCTGGGACTGAGAAGGTGCTGCAGCAAGTTGTAGAGCAACTTAATAAGCTTGTAAATGTGTTAAAGGTTGAAGATCTTTCTCGGGATCCGCAAGTAGAACGGGAATTGATGCTTGTGAAGCTTAAAGTTGATCCGAACACAAAAGCTGAGATTATGTGGTTAGTAGACATCTTTAGAGGCAATGTGGTGGATGCATCGGAATCCTCTTTGACTATAGAGGTTACTGGGGATCCCGGGAAGATAGTGGCTGTTCAAAGGAATTTAGCTAAGTTTGGAATCAAAGAGCTTACAAGAACAGGAAAGATTGCTCTAAGACGGGAAAAACTAGGTGAAACTGCTCCATTTTGGAACTTCTCTGCAGCTTCTTACCCCGATCTTGAAGCCCCGAGTCCTGTTGCTGCTGTTTCCAGTATTCCGCAAATGGTTAACGAGAGTCCTAGTACAGTGTCAGGGGGTGATGTTTATCCTGTGGATTCCTACGATAGCTACATAATGGATCAAGTTCTTGATGCCAATTGGGGTGTGCTCTATGATGCAGATGCAACGGGTCGTCAATCTCACACTTTGAACATTCTTGTGAATAATGCTCCTGGAGTTCTTAACCTGGTCACCGGAGTTATATCTAGAAGGGGTTATAACGTTCAGAGTCTGGCTGTAGGTCCTGCAGAAATAGAAGGTTTATCTCGCATTACGACTGTTATTGCTGGCACAGATGAGTCTATCGGCAAGTTGGTTCAGCAATTCTACAAATTGGTGGATGTTCATGAGGTCAAAGATATCACCTACTTACCATTTTCGGAACGCGAGCTAATGCTGATCAAAGTTGCTGCAAATGCTTCTGCTAGAAGGGATGTATTAGACATTGCCACCATCTTTCGCGCCAAGCCTGTTGATGTGTCTGATCATACTATTACACTAGAACTTACGGGAGACTTTAATAAGCTATTCGCCCTTCAAACGTTATTGGAGTCCTATGGAATTTGTGAGGTGGCAAGGACTGGTCGTGTGGCGTTGGTGAGAGAGTCGGGAGTCGATTCTACATATCTACGTGGATTCTCTATGCCATTGTGA
>RV_maker-scf7180000697305-exonerate_protein2genome-gene-0.3-mRNA-1
AGGGTGAGACGGCATACAATCTCTGTTTTTGTTGGGGATGAAAGTGGGATTATAAACCGCATTGCTGGGGTTTTTGCTCGGAGAGGTTACAACATTGAGTCACTTGCTGTTGGTTTGAATAAAGACAAGGCTCTGTTTACAATAGTGGTCTCTGGAACTGAAAGGGTTCTGCAGCAAGTTGTAGAACAATTGAACAAGCTTGTGAATGTCTTAAAGGTAGAAGATCTATCTAGAGAACCACAAGTAGAACGAGAACTGATGCTCATCAAGCTCCATGCAGATGAAACAACAAGAGCAGAAATCATGTGGTTGGTGGACATCTTCAGAGCAAAAATTGTGGATATATCTGAACACTATCTGACCATTGAGGTCACTGGAGACCCTGGAAAATTGGCTGCTGTTCTGAGAAATCTTAGCAAGTTTGGAATTAAAGAACTAGCAAGAACTGGAAAGATTGCTTTAAGACGAGAAAAGATGGGTGAAACAGCTCCCTTTTGGAGGTTTTCTGCAGCTTCATATCCTGACCTAGAGGAATCAGTTCCTACTCGACCTCTTCTAAAAAATATCAAAGGATCATCTAATGGCAGTGCCACTGATGCCTCGGGGGGTGATGTTTATCCTGTGGAACATGAAGACAATTTAATGTTAAACCAAGTTCTTGATGCACACTGGGGAATTCTTGATGAGGAAGATTCAAGTGGGCTACGGTCACACACTCTGTCCATGATTGTAAATGATGCACCTGGAGTTCTGAATCTAATTACAGGAGTTATATCTCGAAGAGGTTACAACATTCAGAGTCTTGCTGTAGGTCCTGCAGAAAAGGAAGGACTGTCGCGCATTACAACTGTTGTACCGGGTACTGATGAAACTATTGCTAAATTGGTCCAGCAATTTTACAAGTTGATAGATATCCATGAGGTCCGAGACATGACACACCTGCCATTTGCTGAGCGGGAACTAATGTTAATTAAAGTTGCTGTAAATGCTGCTGCGAGGAGGGATGTCCTTGATATTGCCAGTATTTTCCGTGCTAAGCCTGTTGATGTATCTGACCATACTATCACATTGGAGTTGACTGGAGATTTCAACAAGATGCTTGCATTGCAGAGACTTTTGGAGCCTTTTGGCATCTGTGAGGTGGCACGGACTGGGCGACTGGCGCTGGTCCGAGAGTCAGGTGTGGATTCAACATACCTGAGAGGATATTCTCTTCCTTTGTAG
>WH_scf7180001006553_comp[3142-3324;1587-1676;1216-1293;1039-1121];scf7180001025082_comp[1300-1389;285-434]
ATGATAAATCGAATTGCTGGGGTCTTCGCTAGAAGGGGATACAACATTGAATCACTTGCAGTTGGTTTAAACAAAGATAAGGCACTGTTCACTATAGTTGTCTCAGGGACTGAGAAAGTACTACAGCAAGTTGTAGAGCAGCTAAACAAGCTTATGAATGTTCTGAAGGTAAGAATCTTCGTCGAAGATCTTTCAAAGGAACCACAAGTCGAACGAGAATTGATGCTTATAAAACTAAATGTGGAACCAGAAAAGAGGCCGGAGGTACAGGTCATGGGTTTAGTTGATATTTTTAGAGCCAAAGTAGTTGATCTATCAGACCATACATTAACCATTGAGGTCACTGGAGACCCTGGGAAAATAGTTGCAGTTCAGAGGAACCTGAGCAAATTTGGAATAAAAGAAATTGCTAGAACTGGAAAGGGAGATGTGTATCCAGTGGAACCTGATGAAGGCTTCTTGGCCAAAAAAGTTCTTGATGCACATTGGGGAGTTCTTGATGACGAAGATTCTAGTGGACTTCGTTCACATACTTTATCCATCCTTGTAAATGATTCTCCCGGAGTCCTCAATATTGTGACAGGAGTGTTTTCTCGTAGGGGCTACAATATTCAGGTTTGTACTTGTCATGGTTCATTTCCTTGTTCCTTTTTGTTC
