# Supplementary material for: Genome-Guided Analysis of Seven Weed Species Reveals Conserved Sequence and Structural Features of Key Gene Targets for Herbicide Development
Source: Front Plant Sci. 2022 Jun 29;13:909073. doi: 10.3389/fpls.2022.909073 (PMC9277346; doi:10.3389/fpls.2022.909073)
Supplement: Supplementary file 16 [file Data_Sheet_2.zip › HerbicideTargetGenes_CDS_Proteins_18SrRNA/aroA.CDS.fasta]

>AW_maker-scf7180005617013-exonerate_protein2genome-gene-0.0-mRNA-1-transcript
ATGTTGGGTGCTCTTAAAACTCTTGGGTTGAATGTTAAGTATGACAAGACAACGAAAAGGGCAATCGTGGAGGGTTGTGGTGGTCTCTTTCCTACTGGTAAAGAAGGAAGGAATGAGATTGAACTTTTCCTTGGAAATGCAGGAACAGCTATGCGTCCGTTGACAGCTGCACTTGCTGTTGCGGGAGGAAATTCTAGGTTTGTATCCTACATTCTTGATGGAGTTCCTAGAATGAGGGAGCGACCAATTGGTGATCTTGTAGAAGGTCTGAAGCAACTTGGAGTAGACGTTGACTGTATTCTTGGCACAAATTGCCCTCCTGTTCGGATTAATGCTAAAGGAGGTCTTCCAGGGGGCAAGGTCAAACTCTCTGGATCTGTTAGTAGCCAATATTTGACTTCGCTACTCATGGCTACTCCTTTGGGTCATGGTGACGTGGAGATTGAGATAATTGATAAGTTGATTTCTGTCCCCTATGTTGAAATGACAATAAAGTTAATGAAACGATTTGGAGTGGTTGTAGAGCATAATGCTAACTGGGACAGGTTCTTGATCAAAGGTGGTCAGAAGTACATATCACCTGGAAATGCATATGTCGAGGGTGATGCTTCAAGTGCTAGTTACTTCCTAGCAGGAGCCGCTGTCACTGGTGGGACTGTGACTGTTGAAGGTTGTGGAACAAGCAGTTTACAGGGTGATGTAAAATTTGCCGAAGTGCTTGAAATGATGGGTTGCAAGGTTACGTGGTCAGAGGATTCGGCTGGAAGGAAACATTTGCACCCGGTTGATGTCAATATGAACAAGATGCCAGATGTTGCAATGACTCTTGCTGTTGTCGCCCTTTATGCAGATGGACCCACTGCCATCAGAGACGGTATGCTAAACTCCTTTAATGAAGTATGGACTTTATGCTCTATTTGCGTCAGATGA
>BT_maker-scf7180004850750-exonerate_protein2genome-gene-0.0-mRNA-1-transcript
ATGGCACAGATTAGCAGTATGGCACAAGGGATACAAACCCCTAATCTCAATTCCAATCTTCCCAAAGCCCAAACGGGCCATCTTTTTTCACATTCTTTATTCTTTGGATCAAAGAAAGTAACCCAAAATTCAGCAAAATCTTTAAGCGTGTCTAAAAAAGATTCAGGTTTGAGGGTAAAGGGGTCACCTTTTAGGATTTGTGCATCAGTGGCCACTGCACAGAAGCCTGATGAGATTGTGTTGCAACCCATTAAAGACATATCTGGCACTGTTAAGTTGCCTGGTTCTAAATCCCTTTCTAATCGTATTCTCCTTCTTGCTGCCCTTTCTGAGGGAAGGACTATTGTTGACAATTTACTGAGTAGTGAGGACATTCATTACATGCTTGGTGCATTGAAAACACTTGGACTTAATGTAGAAGATGACAGTGGAAATCAACGAGCAATTGTGGAAGGTTGTGGTGGGCAGTTTCCTGTCGGCAAAAACTCTGAGGAAGAAATCCAGCTATTCCTTGGAAATGCAGGAACAGCAATGCGGCCATTGACAGCAGCAGTTACCGTAGCTGGTGGACATTCAAGGTACGTACTTGATGGAATTCCTAGGATGAGAGAGAGACCAATTAGCGATTTGGTTGATGGTCTTAAGCAGCTTGGCGCAGAGGTCGATTGTTTCCTTGGTACGAAATGTCCCCCCGTTCGAATAGTCAGCAAAGGAGGTCTTCCGGGAGGGAAGGTAAAGCTCTCTGGATCTATCAGCAGCCAATACTTGACTGCTCTGCTTATGGCTGCTCCGTTGGCTCTAGGAGATGTGGAGATTGAAATAATTGACAAACTGATTTCTGTACCTTATGTTGAAATGACACTGAAGTTGATGGAGCGATTTGGTGTCTTTGTGGAGCACACTAGTAGCTGGGATAGATTCTTGGTAAAAGGAGGTCAGAATTACAAGTCTCCTGGGAAAGCATATGTGGAAGGAGATGCCTCAAGTGCTAGCTATTTTTTGGGGGGTGCAGCTGTCACTGGTGGAACCGTCACTGTTGAAGGTTGTGGAACAAGCAGTTTACAGGGGGATGTTAAGTTTGCTGAGGTCCTCGAGAAGATGGGGGCAGAAGTTACGTGGACAGAGAACAGTGTCACGGTTAAAGGACCTCCAAGGAACTCTTCTGGAATGAAGCATTTACGTGCCATTGACGTGAACATGAACAAAATGCCAGATGTTGCCATGACTCTTGCTGTAGTTGCACTTTTTGCTGATGGTCCTACTACCATAAGAGACGTTGCCAGCTGGAGAGTTAAGGAAACTGAGCGGATGATTGCTATATGCACAGAACTTAGGAAGTTGGGTGCAACAGTTGTAGAAGGGTCAGACTACTGCATAATCACCCCACCAGAAAAGCTAAACATAACGGAAATTGATACATATGATGATCACAGAATGGCCATGGCTTTCTCTCTTGCTGCTTGTGCAGATGTTCCAGTCACCATTAAGGACCCCGGCTGTACTCGCAAAACCTTCCCCACCTACTTTGACGTTCTCCAGCAGTACTCCAAGCACTAA
>FW_maker-scf7180001634825-exonerate_protein2genome-gene-0.21-mRNA-1-transcript
ATGGCAACAACTCACATTAACACAATCACCCACAATCTCAATTCCAACAATTCCACATCCAAACTATCAAATTCACAAAACCCATGTTCCAATTCTTCATCTTTCTTATCATTTCGATCCAAATTAAAATCCCCAATTACCCAATACTCTGTTTCTTCAAAGTCAAAGAATTTGACTGTTTTTGCTTCTGTTGCCACGTCGGATAAGCCGTCGACGGTGCCGGAGATTGTGTTGCAACCCATTAAGGAGATTTCCGGTGTGGTTAATTTGCCGGGTTCGAAGTCTTTGTCTAATCGGATTCTTCTTTTAGCTGCACTTGCTGAGGGAACCACGGTTGTTGACAACTTATTGAACAGTGATGATGTTCATTACATGCTTGGAGCTTTAAGAACTCTAGGGTTACGTGTCGAGGAAGATGGTGCAATTAAAAGAGCAATTGTGGAAGGTTGTGGTGGTGTATTTCCCGTGGGTAGAGAAGCCAAAGAAGAAATTCAGCTTTTTCTTGGAAATGCAGGAACGGCTATGCGCCCATTGACTGCCGCTGTTACTGCAGCTGGTGGAAATTCAAGCTACATACTAGATGGGGTTCCTCGAATGAGAGAGAGACCGATAGGTGACTTGGTCACAGGCCTTAAGCAGCTCGGTGCAGATGTTGATTGTTCTCTCGGCACCAACTGCCCACCTGTCCGTGTTGTTGGAGGTGGTGGCCTTCCTGGCGGAAAGGTTAAGTTGTCGGGATCTATTAGTAGCCAATACCTGACTGCTTTGCTTATGGCTTCTCCCCTTGCTCTTGGAGATGTAGAGATTGAAATAATTGATAAATTAATTTCGATTCCGTATGTTGAGATGACACTTAAATTGATGGAACGGTTTGGTGTCTCGGTAGAACACAGTGATAGTTGGGACAGGTTCTTTATCCGAGGGGGTCAAAAGTACAAGTCACCCGGAAATGCTTATGTAGAAGGTGATGCATCAAGTGCGAGTTACTTCTTGGCTGGTGCAGCCATAACTGGTGGCACCATCACCGTTGAAGGCTGTGGAACAAGTAGTTTGCAGGGTGACGTGAAATTTGCCGAGGTTCTTGGACAAATGGGTGCTGAAGTAACATGGACTGAGAACTCAGTCACAGTGAAGGGCCCACCAAGGGATTCTTCCGGTAGGAAACATTTATGTGCTGTTGATGTGAACATGAACAAAATGCCTGATGTTGCCATGACTCTTGCTGTGGTTGCTCTCTATGCTGATGGTCCTACAACCATTAGAGACGTTGCTAGTTGGAGAGTTAAAGAAACCGAAAGGATGATAGCCATTTGCACAGAACTAAGAAAGTTGGGAGCAACAGTTGAAGAAGGTCCGGACTACTGTGTAATAACTCCACCCGAGAAGTTGAATGTAACCTCCATAGACACATACGATGATCACAGAATGGCCATGGCTTTCTCACTTGCCGCATGTGCAGATGTTCCTGTTACCATCATGGATCCTTCTTGCACCCGTAAGACGTTCCCCGATTACTTTGAAGTTCTTGAAAGATTCACCAAGCATTGA
>FW_maker-scf7180001641895-exonerate_protein2genome-gene-0.6-mRNA-1-transcript
ATGGCAACATCTCACATTAACACAATCACCCACAATCTCAATTCCCCCAATTCCACTTCCAAACTCCCAAAATCACAAAACCCATGTTCCAATTCATCATCTTTCTTATCATTTCGATCCAAATTAAATACCCCAATTACCCAATACTCTGTTTCTTCAAAGTCAAAGTCAAAGAATTTGACTGTTTTTGCTTCTGTTGCCACGTCGGATAAGCCGTCGACGGTGCCGGAGATTGTGTTGCAACCCATTAAAGAGATCTCCGGTGTGGTTAATTTGCCCGGGTCAAAGTCTTTGTCTAATCGGATTCTTCTTTTAGCTGCACTTGCTGAGGGAACCACCGTTGTCGACAACTTGTTGAACAGTGATGATGTTCATTACATGCTCGGGGCCTTAAGAACTCTAGGACTACGTGTTGAGGAAGATGGTGCCATTAAAAGGGCAATTGTTGAAGGTTGTGGTGGTGTGTTTCCAGTGGGTAGAGAAGCCAAAGAAGAAATTCAGCTTTTTCTTGGAAATGCAGGAACAGCTATGCGCCCATTGACTGCCGCTGTTACTGCAGCTGGTGGAAATTCAAGCTACATACTAGATGGGGTTCCTCGAATGAGAGAGAGACCGATAGGTGACTTGGTCACAGGCCTTAAGCAGCTCGGTGCAGATGTTGATTGTTCTCTCGGCACTAACTGCCCACCTGTCCGTGTTGTTGGAGGTGGTGGCCTCCCTGGCGGAAAGGTTAAGTTGTCGGGATCTATTAGTAGCCAATACCTGACTGCTTTGCTTATGGCTTCTCCCCTTGCTCTTGGAGATGTAGAGATTGAAATAATTGATAAATTAATTTCGATTCCGTATGTTGAGATGACACTTAAATTGATGGAACGGTTTGGTGTCTCGGTAGAGCACAGTGATAGTTGGGACAGGTTCTTTATCCGAGGGGGTCAAAAGTACAAGTCACCCGGAAATGCTTATGTAGAAGGTGATGCATCAAGTGCGAGTTACTTCTTGGCTGGTGCGGCCATAACTGGTGGCACCATCACCGTTGAAGGCTGTGGAACAAGTAGTTTGCAGGGTGACGTGAAATTTGCCGAGGTTCTTGGACAAATGGGTGCTGAAGTAACATGGACTGAGAACTCAGTCACAGTGAAGGGCCCACCAAGGGATTCTTCCGGTAGGAAACATTTACGTGCTGTTGATGTGAACATGAACAAAATGCCTGATGTTGCCATGACTCTTGCTGTGGTTGCTCTCTATGCTGATGGTCCTACAACCATTAGAGACGTTGCTAGTTGGAGAGTTAAAGAAACCGAAAGGATGATAGCCATTTGCACAGAACTCCGAAAGTTGGGAGCAACAGTTGAAGAAGGTCCGGACTACTGTGTAATAACTCCACCCGAGAAGTTGAATGTAACCGCAATAGACACATACGATGATCACAGAATGGCCATGGCTTTCTCACTTGCCGCATGTGCAGATGTTCCTGTTACCATCAAGGATCCTTCTTGCACTCGTAAGACGTTCCCAGATTACTTTGAAGTTCTTGAAAGATTCACCAAGCATTGA
>LC_maker-scf7180005592392-exonerate_protein2genome-gene-0.0-mRNA-1-transcript_plus6aaupstream
ATGGCCCACGCTAGCAGTATGGCACAGAAGCTCCACACTCCCAAATTCGCGACCCCTCGTGTCAAATCTTCTGCTTCAACGTCGTGTTCGTTGTTTTTCGGCTCGAAGAATCTGAAAAATTTGTCGAAAAATTCGTGGGTTTTGGATAAAAGTTCGATCTTTACGGTGGGGAAGATGAGTCAATTGAGGGTTTCAGCTTCCGTTGCCACGGCGGAGAAGCCGTCGAAGCTGCCTGAAATTGTGCTGCAACCCATCAAAGATATATCAGGGATTGTTAAGTTGCCGGGCTCCAAATCACTTTCCAACCGTATTTTACTTCTTGCCGCTCTCTCAGAGGGAACAACTGTTGTGGACAACTTACTAAGCAGTGAGGATATTCATTATATGCTTGGTGCCTTGAGGACACTTGGCCTGCATGTGGAAGAACACAAGGATAAACAAAGGGCGATTGTGGGAGGCTGTGGTGGAGTATTTCCAGCATCTAAAGAAGCCAACGATGAAGTTCAACTTTTCCTAGGAAATGCAGGAACAGCTATGCGCCCATTAACTGCTGCAGTAGTTGCTGCTGGTGGAAATGCAAGTTATGTTCTTGATGGGGTTCCTCGAATGAGAGAGAGACCCATTGGTGATTTAGTCACCGGACTTCAGCAGCTTGGTGCAGAGGTTGATTGTTTCCTAGGCACAAATTGTCCCCCTGTTCGTGTTGTTGGAAAGGGAGGTCTTCCCGGTGGTAAGGTGAAGCTCTCTGGATCAATTAGCAGCCAATACTTGACAGCTCTGCTCATGGCTGCTCCCCTTGCTCTAGGAGATGTTGAAATCGAAATTGTTGACAAGTTAATTTCTGTCCCTTACGTGGAAATGACTCTTAAGTTGATGGAACGATTTGGTGTCTTTGTGGAGCACAGTGACAGCTGGGACAGATTCTTGGTTCGAGGAGGTCAAAAGTACAAATCACCTGGAAATGCTTATGTGGAGGGTGATGCCTCGAGCGCCAGTTACTTCTTGGCTGGTGCAGCTGTTACTGGTGGAACCATTACTGTTGAAGGTTGTGGGACAAGCAGTTTACAGGGTGACGTTAAATTTGCGGAGGTTCTTGAAAAAATGGGTGCTGAAGTTACCTGGACTGAGAATAGTGTAACTGTTAAAGGACCTCCAAGAGATGCTTCCGGAAGGAAACAGTTGCGCGCCATTGATATCAACATGAACAAAATGCCTGATGTTGCTATGACTCTTGCTGTTGTGGCACTTTACGCTGATGGACCTACTGCGATTAGAGACGTGGCCAGCTGGAGAGTCAAAGAAACAGAACGTATGATTGCCATATGCACAGAACTTAGGAAGTTGGGAGCAACAGTTGAGGAAGGGCCAGACTACTGTGTGATCACCCCACCGGAGAAGCTAAACGTTGCAGCCATCGACACTTACGATGATCATCGGATGGCTATGGCTTTCTCTCTCGCTGCCTGCGCAGATGTTCCCGTTACAATCAAGGATCCCGGCTGCACGCGTAAAACTTTCCCCGATTACTTCGATGTCCTTGCCAAATTCTCAAAGCACTGA
>P_maker-scf7180005468480-exonerate_protein2genome-gene-0.0-mRNA-1-transcript_plus39aaupstream
ATGGCAATTCACCTCAACAACATATCCAACTTCACAACCAATCTAACCAACCCAAACCCATCTTCAAAATCATCACCATCATCTTTGTTATCATTTGGGTCAAAGTTCAACAACCCCATGAAGAATCTTGCATCTGTTTCTTGCAATAAAAGCTTTAAAAAAAGATCACTTTCTGTTGCAGCTTCTGTTGCTACCACTGAGAAGCCTTCTGTGGAGGAGATTGTATTGAAGCCCATTAAAGAGATTTCTGGAACTGTCAATTTACCCGGATCCAAGTCTCTTTCTAATCGGATCCTTCTTCTTGCTGCTCTTGCTGAGGGGACTACTGTTGTAGACAACTTATTGAATAGTGATGATGTTCATTATATGCTTGGGGCATTAAGAGCTCTAGGATTGAATGTTGAAGAAAATGGTGCGATTAAAAGAGCAATCGTGGAAGGTTGTGGTGGTGTGTTTCCGGTGGGTAAAGAATCTAAGGATGAAATCAAGCTTTTTCTTGGAAATGCAGGAACTGCTATGCGTCCGTTGACTGCTGCAGTTACTGCTGCTGGTGGAAATTCAAGCTACATACTAGATGGTGTTCCCCGAATGAGAGAGAGACCAATTGGTGATTTAGTCACGGGTCTTAAACAACTTGGTGCAGATGTTGATTGCTACCTTGGTACAAATTGCCCGCCTGTTCGTGTAGCTGCCAATGGAGGCCTCCCTGGTGGAAAGGTCAAACTGTCGGGATCTATCAGTAGTCAGTACTTGACTGCTCTCCTTATGGCAGCTCCCCTAGCGTTAGGAGATGTAGAGATAGAAATCATAGATAAATTAATATCTGTACCTTATGTAGAGATGACACTGAAATTGATGGAACGGTTTGGTGTTTCTGTAGAACATAGTGATAGTTGGGACAAGTTTTATGTCCGTGGTGGTCAAAAGTACAAGTCACCAGGAAATGCTTACGTAGAAGGTGATGCTTCGAGCGCAAGTTACTTCTTAGCTGGTGCTGCCATCACCGGCGGCACCGTTACGGTGGAAGGTTGTGGGACAAGCAGTTTACAGGGGGATGTAAAGTTCGCTGAGGTCCTTGGACAAATGGGCGCAGAAGTAACCTGGACGGAGAACTCGGTGACAGTGAAGGGCCCACCAAGAAACGCTTCCGGAAGGGGACACTTGCGACCAGTAGACGTTAATATGAACAAAATGCCAGATGTTGCCATGACTCTTGCCGTCGTTGCCCTTTATGCTGACGGTCCCACAGCCATCAGAGACGTGGCTAGCTGGAGAGTAAAAGAAACTGAAAGGATGATTGCCATTTGCACAGAACTAAGAAAGTTAGGAGCAACGGTCGAAGAAGGACCAGATTATTGTGTGATCACTCCACCAGAGAAGTTGAACGTGACAGCCATCGACACATATGATGATCACAGAATGGCCATGGCATTCTCCCTTGCTGCATGTGCAGACGTTCCTGTCACTATAAAGGACCCCGGCTGCACCCGTAAGACCTTCCCAGACTACTTTGAAGTTCTTGAAAGATTCGCCAAGCATTAG
>RV_maker-scf7180000701854-exonerate_protein2genome-gene-0.10-mRNA-1-transcript
ATGGCGCAAGGTATCCAAATCCCTCATTTTACTACTCCCAATGTCTCTAGACCTCAAGTCTTCAAAGCTTCCCCGCATTCTTTAATTTTTGGGTCAAAAATCGTGAAAAACTCTCCGAAATACTTGTGGGTTTCGAATAAAGAGTCGATTTTTACTACAGTCCAGCCTCCGTTGAAAGTTGTGGCTTCAGCAGCTACCACTGAGAAGCCGTCTGTTTTGCCTGAAATTGTACTACAGCCCATTAAAGAGATCTCCGGTACCGTTAGGTTGCCGGGTTCCAAATCGCTCTCCAATCGGATTCTCCTTCTTGCTGCCCTCTCTGAGGGAACAACTGTTGTCGATAACTTATTGAACAGTGAAGATATCCATTACATGCTTGGTGCTTTAAGAACTCTTGGGCTGCGTGTGGAGGATAATAAGGAAATCCAACAAGCAATTGTGGAAGGTTGTGGTGGATTGTTTCCTGTGGGAAAAGAATCTAGGGAGGAAATTCAGCTCTTCCTTGGAAATGCTGGAACAGCTATGCGCCCATTGACTGCAGCAATCACTGCTGCAGGAGGAAATTCAAGTTATGTGCTTGATGGTGTTCCTAGAATGAGAGAGAGACCAATAGGTGATTTGGTCTATGGTCTTAAGCAGCTTGGTGCAGACGTGGATTGCTTCTTGGGCACAAACTGCCCTCCAGTACGCATAGCTGGAAAGGGAGGCCTTCCTGGGGGAAAGGTGAAGCTCTCTGGAAAAATTAGCAGTCAATACCTTACTGCATTGCTCATGGCGGCTCCCCTGGCTCTAGGAGACATCGAGATTGAAATTATTGATAAATTGATTTCTGTTCCTTATGTTGAGATGACTATTAAATTGATGGAACGCTTTGGAGTTGCTGTCGAGCACAGTGATAGCTGGGACAGGTTCTTGGTTCGAGGGGGTCAAAAGTACAAGTCTCCTGGAAAGGCTTATGTTGAAGGTGATGCTTCAAGTGCTAGTTACTTCTTAGCTGGTGCTGCGGTCACTGGTGGAACCATCACTGTTGAAGGCTGTGGTACAAGCAGTTTGCAGGGGGATGTTAAATTTGCTGAGGTTCTCGAGAAAATGGGTGCAGAAGTTACCTGGACAGAAAATAGTGTTACTGTCAAAGGACCACCACGTGATTCTTCTGGAAGGAAACATTTGCGTGCAGTTGATGTTAACATGAACAAAATGCCAGATGTTGCTATGACTCTTGCTGTTGTGGCACTCTTTGCTGAAGGTTCCACTGCCATCAGAGATGTGGCTAGCTGGAGGGTCAAGGAAACTGAGCGAATGATTGCTATATGCACAGAGCTCAGGAAGTTAGGAGCAACAGTTGAAGAGGGGCCAGACTATTGCATTATCACTCCCCCAGAGAAACTGAATGTAACATCAATTGACACATACGATGATCATAGAATGGCTATGGCCTTTTCTCTCGCAGCATGTTCAGATGTCCCTGTCACCATCAAGGATCCTGGATGTACTCGCAAAACATTCCCAGATTATTTTGACGTCCTGCAAAGTTTCTCAAAGCACTGA
>WH_maker-scf7180000950219-exonerate_protein2genome-gene-0.0-mRNA-1-transcript
ATGGCTAAGAGCTTGGAATCGAACCTCGTTCTCTCTTCTGCTTCTTCTCCCCGCTTCAGCGCAGTTCGAGGTGCGACGCCGCTTCGGGCGCCTTCCCTTCGCGTCGGATCGGCCGCGGGTGCCAAGCTCGCGCCTTTCCCGGTTCTGCGGGCGGTCGGGAGGAATGGGCCGTCTTCCAGGGTTTCCCTCAAGGCGTCGGCTTCAGCGGCGGTGACCACCGAGAAGCCGTCGGCGGTGCCCGAGATCGTGCTACAGCCCATTAAGGAGATCTCCGGTACGGTCAATCTCCCCGGTTCCAAGTCGCTCTCCAATCGGATCCTCCTCCTCGCTGCACTTTCAGAGGGAACCACTGTGGTAGATAACTTATTGAACAGTGATGATGTTCGTTATATGCTTGCTGCATTGAAGACCCTTGGGCTCACAGTGGAAGATGATGCTGCCGCAAAGAGAGCAGTAGTTGGAGGATGTGGCGGCACGTTCCCTGTGGGAGAGGAGACTAAAGAAGTCCAGCTCTTCTTGGGAAATGCAGGGACTGCAATGCGGCCACTTACAGCAGCTGTCACAGCTGCTGGTGGGAATGCAAGCTATGTACTTGATGGTGTGCCAAGGATGAGGGAAAGGCCTATTGGAGATTTGGTTGATGGTCTCAAACAACTTGGTGCTGACGCAGATTGTTTCATGGGCACCAATTGCCCACCTGTGCGGATAAAGGCCAATGGAGGCCTTCCTGGAGGAAAGGTCAAGCTATCTGGATCCATTAGCAGTCAGTACCTGACTGCGTTGCTCATGGCAGCTCCCTTGGCCCTGGGGGATGTAGAGATCGAGATTATTGATAAACTCATTTCTGTTCCGTATGTGGAGATGACTCTGAAATTGATGGAACGCTTTGGTGTTAAGGTTGAGCATTCTGATAATTGGGATAGATTCCTTGTCAAGGGTGGTCAAAAATACAAATCTCCTGGACATGCATATGTTGAAGGTGATGCATCAAGTGCAAGTTATTTCTTAGCAGGTGCAGCGGTCACTGGTGGCACTGTCACTGTGGAGGGTTGTGGAACAACCAGTTTACAGGGTGATGTTAAATTTGCTGAAGTCCTTGAGATGATGGGAGCTAAAGTTACATGGACCGAGACTAGTGTAACTGTTACTGGTCCCCCAAGGCTCTCATCCAAGAACTTACGTGGAATTGATGTCAATATGAACAAAATGCCCGATGTTGCTATGACCCTTGCTGTTGTTGCACTGTTTGCTGATGGCCCTACAGCTATAAGAGATGTGGCTTCATGGAGAGTCAAGGAAACTGAAAGGATGATAGCCATTTGCACAGAGCTTCGCAAGCTTGGAGCAACAGTGGAAGAGGGTCCTGACTACTGTATCATCACTCCACCAGAAAAGTTGAACGTAACGGCAATTGACACCTATGACGACCACAGGATGGCGATGGCTTTCTCTTTGGCTGCTTGTGCTGATGTCCCTGTTACAATAAAAGATCCCGGATGTACGCGCAAAACTTTCCCGGACTACTTTGAAGTTCTGCAAAGATTTACAAAGCACTGA
