# Supplementary material for: Genome-Guided Analysis of Seven Weed Species Reveals Conserved Sequence and Structural Features of Key Gene Targets for Herbicide Development
Source: Front Plant Sci. 2022 Jun 29;13:909073. doi: 10.3389/fpls.2022.909073 (PMC9277346; doi:10.3389/fpls.2022.909073)
Supplement: Supplementary file 16 [file Data_Sheet_2.zip › HerbicideTargetGenes_CDS_Proteins_18SrRNA/BCAT-2.CDS.fasta]

>AW_maker-scf7180005460848-exonerate_protein2genome-gene-0.0-mRNA-1_plus82aaupstream
ATGTTATGGAAGAAAAAGCGGGTATTGAGTCATGACTTCGATAGATACTTGTGGTATAAGTACAATTCATTATATAGTATTAAACATCCTTATCTATATTACTTGATAACTAGATACATATCTATTAACTTCAATGTGATTATCACTTTTAAATTGCCTTATACATTTATACTTAATTATCATAACATGTGCAGCGAGACTACCACATTAGCCGACATTGATTGGGACAACCTTGGATTTGGAATGCCTACTGATTACATGTATGTTATGAAATGTGCTCGAGGTGAAAGCTTCTCCAAAGGTGAACTTAGACGATTTGGAAACATCGAAATGAGCCCTGCTGCAGGAATCTTAAATTATGGGCAGGGACTGTTTGAAGGCTTAAAAGCATATAGGACAGAAGATGGTAATATTGTGCTTTTTCGTCCGGATGAAAATGCAATGCGGATGAGGCATGGTGCAGAAAGGATGTGCATGGCTGCGCCAACTGTAGAGAAATTTCTAGAAGCGGTAAAAGAAATAGTCTTAGCAAATGAACGTTGGATTCCTCCTGCTGGCAAAGGTTCCTTGTACATCAGACCATTGCTCATGGGAAGTGGTTCTGTTCTTGGGATTGCACCAGCCCCTGAATATACTTTCTTGATATATGCATCACCTGTTGGTAATTACTTTAAGGAAGGTCTTGCACCCATAAATTTGGTGATTGAGACTGATTTTCATCGTGCTAGTCCTGGTGGAACTGGAGGAGTCAAAACAATCGGGAATTACGCAGCGGTTCTTAAGGCTCATACAGCTGCAAAAGCCAAAGGTTATTCTGATGTACTGTACCTGGACTGTGTACACAAGAAATACCTGGAGGAGGTGTCTTCTTGTAATGTTTTTGTTGTGAAGGGTAATGTCATATCCACTCCGGCAATAAAGGGAACAATTTTGCCAGGCATTACAAGGAAAAGTATCATTGATATTGCTCGTAGCCTAGGTTTTGAGGTTGTGGAGCAGCTTGTATCTGTGGATCAACTTCTCAGTGCTGATGAAGTATTTTGTACTGGCACGGCTGTGGTGGTATCACCTGTTGGCAGCATTACATATATGAATGAAAGGTAA
>BT_maker-scf7180004856550-exonerate_protein2genome-gene-0.0-mRNA-1
ATGCAAATTGGTGCTGAGAGAATGTGCATGCTGTCTCCTTCAACTCAACAATTTGTGGATGCTGTCAAGCTAACTGCTCTCGCTAATAAACGTTGGATCCCTCCTGCTGGAAAAGGTTCACTTTATATTAGGCCTCTGCTTATAGGAAATGGACCTATACTTGGAATTGCTCCTGCTCCTGAATACACATTTCTTGTTTATGCTTGCCCAGTAGGAAACTATTTAAGGAACGGGACACAACCATTAACATTATATGTTGAGGAAGAAATTCATCGTGCCTCACAAGGGGGAGCTGGTGGAGTCAAAGCCATTACTAATTATGCCCCGGTGATGAAAGCTATAAAGAAGGCAAAAGAGAGAGGATACTCAGATGTATTGTACCTTGATTCAGTAAATAACAAATATATTGAGGAGGTCTCTGCCTCTAACATATTCCTTGTAAAGGGAAAAATCATTTCAACGCCAGTTGCCAGTGGAACAATTCTTGAAGGAATCACAAGGAAAAGTATAATAGACATTGCACATGATCTTGGATACCAGGTTGAAGAACGGTTGGTTGAAGCTGAAGAATTGATTAGTGCTGATGAAGTATTTTGCACAGGAACTGCACTTGGTGTTGCTCCTGTAGGAAGTATTACCTACAAAAACAAACGGATTGAATACAAGGTAAGCTCAGAATTAATAAGTGAGCAATTGAATTCGAGGTTAGCAGCTATTCAAAAAGGTATTATCGAGGACAAGAGGGATTGGATTATTGAGATTAAGTGA
>BT_maker-scf7180004869934-exonerate_protein2genome-gene-0.1-mRNA-1
ATGCCTACTGATTATATGTATATCATGAAATGTTCTCAAGGTGAAAACTTTTCTAAGGGTGAATTACAGCGTTTCGGTAACATTGAGTTGAGCCCGTCGGCTGGAATATTAAATTATGGTCAGGGATTGTTCGAAGGTTTAAAAGCATATCGAAAACATGATGGCAATATACTGTTGTTTCGACCCGAGGAAAATGCAATGCGCTTGAAGATGGGTGCTGAACGTATGTGTATGCCTTCTCCGTCGGTTGAACAGTTTGTGGAAGCAGTAAAAGCCACTGTTTTAGCGAATGAAAGATGGATACCTCCTCCAGGTAAAGGTTCATTGTACGTAAGGCCACTGCTTATGGGGAGTGGAGCTGTCCTTGGTCTTGCTCCCGCTCCTGAGTACACACTTCTGATTTATGTGTCACCTGTTGGAAATTATTTTAAGGAAGGTTTGGCACCTATAAATTTGATTGTTGAGACTGAAATGCACCGGGCAACCCCTGGCGGTACTGGAGGCGTCAAGACTATTGGAAATTATGCTGCAGTACTGAAGGCACAGAGTGCTGCTAAAGCAAAAGGCTATTCCGATGTTCTGTACCTTGATAGTGTTCAGAAAAGATATCTGGAAGAGGTTTCCTCTTGCAATGTCTTTATTGTGAAGGGTAATTTGATAGTAACTCCTGCAATTAAAGGAACCATTCTACCTGGAATTACGCGGAAGAGCATAATCGACGTGGCTATTAGTCAAGGATTCCAGGTTGAGGAACGGCTGGTGTCTGTGGACGAACTGCTTGATGCTGACGAAGTTTTCTGTACGGGAACCGCCGTGGTTGTATCTCCTGTTGGTAGCATTACTCATCAAGGGAGAAGGGTAACATATGGAAATGATGGTGTTGGTGTTGTGTCGCAGCAATTATACTCTGCGCTTACTAGCCTACAAATGGGACTTTCGGAGGATAAAATGGGTTGGATTGTTGAGCTTAAATGA
>FW_maker-scf7180001715427-exonerate_protein2genome-gene-0.0-mRNA-1_plus49aaupstream
ATGTTTTTTCGTATGATCAAACATATGCGTAGTAATAGTTTAACCTTTTTTTTTACTAACATTTCAAATTTTCCGAATTTTAGACCTGAAGAGTATGCCGATGTTGATTGGAATAACTTGGGATTCGGTCTAACGCGAACCGATATGTATAAGGCTAAATGCAATGAGAATGGCACATTTCATGAAGGCCAGTTAAGCGACTATGGAAACATTGAATTAAGCCCTGCTGCTGGAGTTTTAAACTACGGTCAGGGACTTTTCGAAGGCACAAAAGCTTACAGGGGAGATGACGGTCGGGTTTTCCTATTTCGTCCTGATCAAAATGCAATCCGTATGCAAATTGGAGCCGAGAGAATGTGCATGCAATCCCCTTCTAAACAACAATTTATTGATGCAGTGAAACAAACAGCACTCGCAAACAAACGTTGGATTCCCCCACCAGGAAAAGGATCACTTTACATTAGGCCTTTGCTTATCGGAACTGGGCCTATATTGGGTTTATCTCCATCTCCCGAATACACATTTTTAGTATATGCCTCTCCTGTTGGCAATTACTTTAAGGAGGGTATGGCACCATTGAACTTATATGTTGACGATAAATTTCATCGTGCAACTCGTGGTGGGGCAGGCGGTGTCAAAAGCATCACGAATTATGCACCGGTACTACAAGCATTATCAAGAGCAAAGGGACATGGGTTTTCCGATGTAATATATCTTGATTCAGTCCACAAAAAATATGTTGAGGAGGCTAGTTCATGTAATATTTTTCTTGTTAAGGGGAATGTTATTTCAACTCCTGCACCTACGGGTACTATTCTTGAAGGAATAACAAGAAAGAGCATCATTGAAATTGCTCGTGACTTAGGATACAAGGTTGAAGAACGTCCTGTTACCGTAGATGAATTGATGGAAGCTGAAGAAGTGTTCACTACCGGAACAGCTGTTACCGTATCTAGTGTTGGTAGCATAACATATAACGACCGCAGAGTGGAGTATAAAGGAGGTGATGGGCTAGTGAGTCATAAATTGTTCAAAACGCTTGTAGGGATTCAAGTAGGAAAGATCGAAGACAAATACAATTGGGTTCTTGAGATTTAA
>LC_maker-scf7180005561118-exonerate_protein2genome-gene-0.0-mRNA-1
ATGTCCACTGATTATATGTATGTCACCAAATGTTCCCAAGGAGAAACCTTTTCGAAAGGTGAATTGCAGCGATTTGGGAACATTGAGCTGAGCCCATCTGCTGGTGTTTTGAATTACGGTCAGGGGTTGTTTGAGGGCTTAAAAGCTTATAGAAAGCACGATGGTAATATTTTGCTATTCCGTCCCGAGGAAAATGCAAAACGACTCAGGATGGGTGCAGAGCGGATGTGCATGCCTGCTCCAACTGTGGAGCAGTTTCTGGAGGCTGTAAAAGCCACTGTTTTGGCAAATGAAAGATGGATTCCCCCACCAGGTAAAGGTTCTTTGTATATAAGACCATTGCTTATGGGGAGTGGAGCTGTTCTTGGGCTTGCACCAGCTCCAGAGTACACCTTCTTAATTTATGTTTCTCCAGTCGGCAACTACTTCAAGGAAGGTTTGGCACCAATAAATTTGATAGTTGAGACTGAAATGCATCGGGCAACTCCTGGTGGTACTGGAGGAGTCAAAACCATCGGCAATTATGCTGCAGTTCTACGGGCGCAGGGTGTTGCAAAAGCCAAAGGCTTTTCTGATGTTCTGTATTTAGATAGTATTCACAAGAAATACTTGGAAGAAGTCTCCTCCTGCAACGTGTTGGTTGTCAAGGGCAATGTGATATCGACACCTGCAATAAGAGGAACCATCCTACCTGGCATCACGAGAAAGAGCATACTCGATGTTGCTGTTAGTCTAGGATATCAGGTTGAGGAACGCCAGGTGGCCGTGGAGGAATTGCTTGATGCAGATGAGGTCTTTTGTACCGGAACGGCTGTTGTGGTTTCGCCCGTAGGCAGCATAACATATCTTGATAAAAGGGTAAGTTATGGAAATGGTGGAGTTGGGCGCGTGTCGCAACAACTCTATTCTGCACTTACGAGCCTGCAGATGGGACTTGCCGAAGATAAGATGGGATGGATTGTTGGGCTCAAGTAG
>P_maker-scf7180005574485-exonerate_protein2genome-gene-0.0-mRNA-1
ATGTACATTATGAAATGTTCTCTAGGGAACGCTTTTACTAAAGGGGAACTGGTGCCTTTTGGGAACATTGAGATCAATCCGTCCGCTGGTGTCCTCAATTATGGCCAGGGATTATTTGAAGGTCTAAAAGCATATCGGAAGGAAGATGATAACATTTTACTGTTTCGCCCCGAAGAAAATGCGAAACGGATGATTGCAGGGGCAGAGCGAATGTGTATGCCCTCTCCTTCTGTTGATCAGTTTTTGCAAGCCGTTAAAGCCACTGTACTGGCAAATGAAAGATGGATACCCCCTCCTGGCAAAGGCTCCCTGTATATAAGACCGCTGCTTATGGGAAGTGGAAGTGTACTTGGTCTTGCACCTGCTCCCGAATATACATTTCTTGTTTATGTTTCCCCTGTTGGTAACTATTTTAAGGAAGGCTTATCACCAATAAACCTGGTTGTCGAGACTGAAATGCATAGGGCAACCCCTGGAGGTACCGGTGGTGTAAAAACTATAGGAAACTATGCCGCGGTACTCAAAGCACAAGGTGCAGCAAAAGCGAAAGGCTATTCAGATGTTTTGTATCTTGACAGTACACACAACAAGTATTTGGAAGAGGTGTCGTCTTGTAATATTTTTGTTGTAAAGGGGAACACTATTTCCACACCCGACATAAAAGGGACTATCCTACCAGGTATTACAAGAAAGAGTATCATTGACGTGGCTCGTGATCAAGGGTTCGAGGTACTTGATACTTTGATCTTATTTTCTAAATGTGTTTATTTTGGTTGA
>P_maker-scf7180005634539-exonerate_protein2genome-gene-0.0-mRNA-1
ATGAAATATGTTGGTTTACTTTTCAGATACGAGGAATATGCTGATATTGATTGGAACAACTTGGGTTACGGATTAATCAAAACCGATTATATCTACAAAGCTAAATGCACATTAAACAACACTTTCGAGCAAGGTCAAGTAAGCGATTATGGCAACATTGAATTAAGTCCAGCTGCTGGAGTTTTAAACTATGGCCAGGGGATTTTTGAAGGTACCAAAGCTTTTAGGGGAGAAGACGGTAGGATTTTGTTGTTTCGGCCGGATCAAAATGCAATTCGTATGCAAATTGGAGCCGAGAGAATGTGCATGCAAGCCCCATCCGTACAACAATTTGTGGATGCGGTGAAACAAATCGCAATAGCAAACAAACGTTGGATTCCACCCCCAGGAAAAGGATCATTGTACATTAGACCTTTGCTCATTGGAACTGGGCCCACATTGGGTGTTTCTCCTGCTCCCGAGTATACATTCTTAGTGTATGCGTCACCTGTAGGCAATTACTTTAAGGCGGGTACAGGACCGTTGAACTTATATGTTAACACTGAATTTCATCGTGCGACTCGTGGTGGGGCAGGATGTGTGAAAAGTATAACAAATTATGCACCGGTACTAAAAGCTATATCGGGAGCAAAGGAACAAGGGTTCTCGGATGTAGTGTTTCTTGATTCGGTTCATAAAAAGTACATCGAGGAAGCTAGTTGTTCCAATATTTTTCTTGTTAAGGGGAACGTTATTTCAACTCCTTCAACAGTTGGAACAATCCTCGAAGGAATCACAAGAAAAAGCATCATTGATATCGCACGTGACTTAGGATACACGGTTGAGGAACGTCTAGTAGCATTAGACGAATTGATGGAAGCCGACGAAGTTTTTACTACTGGAACAGCCGTAAGTGTTGCTATCGTTGGTAGCGTAACATACAATGCCCGAAGGGTGGAGTATAAAACGAGTGGTGAGTTGGTTAGTGAGAAGTTGTACAAAACACTAGTACGGATTCAAGTTGGAAAGATAGAAGACAAATATAATTGGGCGGTTGAGATAAAGTAA
>RV_maker-scf7180000700651-exonerate_protein2genome-gene-0.1-mRNA-1
ATGTACATCATGAAATGTACTCGAGGTGAAAACTTTTCCAAAGGTGAATTACAGCGATTTGGAAACATTGAGCTGAACCCATCAGCTGGAATCTTAAACTATGGGCAGGGGTTGTTTGAAGGTCTAAAGGCTTACCGAAAGCATGACGGTAATATTTTATTGTTTCGTCCGGAGGAAAATGCTTTGCGGCTTAGGATGGGTGCAGAACGTATGTGTATGCCTTCTCCAACTGTTGAGCAGTTTGTGGAAGTTGTGAAAAAAACTGTTCTGGCAAATGAAAGATGGGTTCCGCCACCAGGTAAAGGTTCCTTGTATATTAGACCATTGCTTATGGGCAGTGGAGCAGTTCTTGGTCTTGCACCATCTCCTGAGTACACATTCCTGATATATGTATCTCCTGTGGGCAACTACTTTAAGGAAGGTTTGGCCCCAATAAACCTGATAGTCGAGACTGAGATGCATCGTGCAACTCCTGGTGGTACTGGAGGTGTCAAGACGGTTGGAAACTATGCTGCTGTACTAAAGGCACAGAGTGCTGCAAAAGCCAAAGGCTATTCCGATGTTCTATATCTTGATAGTGTTCACGAGAAGTATCTAGAAGAGGTTTCCTCTTGCAATGTTTTCATCGTGAAGGGTAATGTGATATCTACTCCTGCGATAAAAGGAACCATTCTTCCAGGCATTACACGAAAGAGCATAATTGATGTTGCTCGCAACCAAGGTTTCCAGGTTGAGGAGCGGTTTGTAGCAGTGGAAGAATTGCTTGATGCTGATGAAGTATTCTGCACAGGAACAGCTGTGGTTGTATCTCCTGTTGGCAGTGTGACTTACCATGGCAAAAGGATAACGTATGGCGGAAAGGATGGTGTTGGACAAGTTTCACAAAAACTGTACTCTGCTCTAACAAGTCTCCAGATGGGACTTACAGAGGACAAGATGAATTGGGTGGTTGAGCTGAAATAG
>RV_maker-scf7180000709985-exonerate_protein2genome-gene-0.4-mRNA-1
ATGCCGACTGACTATATGTACACCATGAAATGCTGCAATGGAGAAAGTTTCCTGCAAGGGCAACTTTGTCGGTATGGTAATATTGAATTGAACCCTGCTGCAGGAGTTCTAAATTATGGGCAGGGATTATTTGAGGGTACAAAAGCCTATAGGAGAGATGACGGAGGCCTCTTCTTATTTCGCCCAGATCAAAATGCCATCCGAATGCAGATTGGTGCCAAAAGAATGTGCATGCCCGCACCATCCGTTGAGCAATTTGTTAATGCCGTGAAGCAAACTGCACTAGCTAACAAACATTGGATTCCTCCTCCTGGAAAAGGATCTCTTTACATTAGACCTCTGCTTATGGGAAGTGGACCTGTTCTGGGTTTGGCTCCGGCCCCTGAATATACCTTTCTTGTCTTTGCCTCTCCTGTTGGGAATTATTTCAAGGAGGGAACTGCACCATTGAATTTATATGTGGAGGATGAATTTCATCGTGCTTCACGTGGTGGAGCTGGAGGCATAAAAAGCATTACAAATTATGCACCAGTTCTGAAAGCAATGAGCAGAGCAAAGACTAAAGGATTTTCTGATGTTTTATACCTTGATTCTGTGAGCAATAAAAACATTGAAGAGGTCTCTTCTTGTAATATCTTTGTTGTGAAGGGAAATGTGATCTCAACTCCAGTTACTAATGGAACTGTCCTTGAAGGAGTCACAAGGAAAAGCATTCTGGAAATTGCGGATGATCTCGGTTACCAGGTTGAAGAGCGTCTAATCCCTGTCGAAGAACTACTTGCTGCGGATGAGGTATTCTGCACAGGCACAGCAGTTGGTGTTGCACCAGTGGGAAGTATAACATACAAGGGCAATAGGGCCGAGTACAGAGTAAACACTGATCTTGCCTGTAAAAAACTTTACTCAAGGCTAGTGGGGATTCAAAGTGGCAAAATTGATGATAAAAAAGGGTGGATTGTTGAGATTGAATAG
>WH_maker-scf7180000966645-exonerate_protein2genome-gene-0.0-mRNA-1_plus28aaupstream
ATGTTTTTCATTTTCAGGGAAAGTTCTGAAATAGCTGATCTCGACTGGGAGAATCTAGGATTTGGACTGGTGCCAACTGATATGTATGTTATGAAATGCTCACAAAATGGGATATTTGACAAAGGAGAATTACAGCGCTTTGGGCCCATTGAATTGCACCCATCATCTGGTGTACTAAACTATGGACAGGGTTTATTTGAAGGTCTTAAAGCATATAGAAAAGAAGATGGAACTATTTTACTATTCCGTCCCGAAGAAAATGCCGCACGGATGAGAACGGGTGCAGAGAGGATGTGCATGCCTGCACCTACTGTTGAACAATTTGTGGATGCTGTAAAGCTGACTGTCTTGGCAAATAAACGTTGGGTCCCCCCCACAGGTAAAGGTTCCCTCTACATTAGGCCACTCCTCATGGGAAGTGGTGCTGTACTTGGACTTGCGCCTGCTCCTGAGTACACATTTATTATTTTTGTTTCACCTGTTGGAAAGTATTTCAAGGAGGGTTTAGCACCGATAAACTTGATAGTTGAAAATAAATTTCACCGTGCCACACCAGGTGGAACAGGAGGTGTAAAGACCATCGGAAATTATGCTTCAGTACTGAAGGCTCAAAAGATAGCTAAGGAGAATGGCTTTTCTGATGTATTGTATCTTGACGCTGTCCATAAGAAATACTTGGAGGAAGTCTCATCGTGCAATATCTTTGTTGTTAAGAACAATACCATCTTGACACCTGAAATAAAAGGAACAATATTGCCTGGCATTACAAGGAAAAGTATAATTGACATGGCTCGCAGCAAAGGCTTTGAGGTACAGGAACGTCTGGTATCAGTTGATGAATTGCTTGATGCTGATGAAGTTTTCTGTACGGGAACAGCTGTCGTTGTATCACCTGTAGGGAGTATAACCTACTTGGGAAAAAGGGTGGTGTACGGAAACAAAGGAGTTGGGGTTGTGTCACAACGACTCTATTCCGCACTTACAAGTGTTCAGATGGGTCTTGCCGAGGACAGCATGGAGTGGACAGTGCAACTCAACTAG
