# Supplementary material for: Genome-Guided Analysis of Seven Weed Species Reveals Conserved Sequence and Structural Features of Key Gene Targets for Herbicide Development
Source: Front Plant Sci. 2022 Jun 29;13:909073. doi: 10.3389/fpls.2022.909073 (PMC9277346; doi:10.3389/fpls.2022.909073)
Supplement: Supplementary file 16 [file Data_Sheet_2.zip › HerbicideTargetGenes_CDS_Proteins_18SrRNA/DHAD.CDS.fasta]

>AW_maker-scf7180005487633-exonerate_protein2genome-gene-0.0-mRNA-1
ATGCAAGCTTCCCTAGTAATCCCAAATGTGGGCTCCAATTTTGCTGTGCCTAGCATTCCAAAGCGATTAGTTCCGGTACCTCAATGTTATCGGCCTTTAAAATGTGTCGCTGCAGTCACGACTCCAACAACTGAACCACCCACAACAGTGACATCAGAATCCACAGGGAAGCTCAACAAGTACAGCTCTCGAATCACTGAGCCAAAGTCTCAGGGAGCCTCACAAGCTGTGCTTTATGGAGTTGGACTCTCAGAAGATGATATGAGCAAACCTCAAGTTGGTATTTCATCAGTTTGGTATGAGGGTAATACTTGCAATATGCACTTGTTAAGGCTAGCAGAAGAAGTGAAAAAAGGAGTTGAAGAGGCTGGGATGATTGGGTTTAGGTTCAACACTATTGGTGTTAGTGATGCTATATCTATGGGTACTAGAGGCATGTGTTACAGTTTGCAATCGCGAGATCTGATTGCTGATAGTATAGAGACTGTCATGTCTGCTCAATGGTATGATGGAAACATCTCTATTCCTGGATGTGACAAAAATATGCCAGGTACAATCATGGCTATGGGACGGCTTAATAGACCAGGAATCATGGTCTATGGTGGTACGATCAAGCCTGGTCATTTCAAAGGCGATACCTATGACATTGTTAGTGCTTTTCAGTGTTATGGGGAATATGTTAGCGGATCTATTAGTGATGAACAAAGAATGAATGTCATCCGTAATTCCTGTCCTGGGGCAGGTGCTTGTGGGGGAATGTATACTGCAAATACAATGGCATCAGCTATAGAGACTATGGGAATGTCTATTCCTTACAGTTCATCAACACCAGCTGAAGACCCTTTGAAGCTGGATGAATGCCGTCTTGCTGGAAAATATCTCCTTGACCTCCTTAAAATGGACTTGAAGCCACGGGACATAATTACTGAGAAATCTTTACGAAATGCAATGGTTGTGGTCATGGCCCTTGGTGGGTCCACCAACGCTGTCTTGCATCTAATTGCAATTGCCAGGTCTGTTGGTGTGAATTTAACTCTTGATGACTTCCAGAAGGTAAGCGATCAGATCCCATTCCTTGCAGATCTCAAGCCAAGTGGCAAATACGTTATGGAAGATGTGCACAAGATTGGTGGCACTCCTGCAGTGATTCGCTACCTCCTTGAGCTTGGATTTTTAGATGGGGACTGTATTACAGTTACTGGAAAAACATTGGCCGAGAATGCCAAACTCTTCCCTCCTCTGGCTGAAGGTCAGCAAATTATACGGCCATTGTCAAACCCTATAAAAGAAACTGGTCATATTCAAATACTGTATGGTAATCTTGCTCCTGAGGGCTCTGTAGCAAAAATCACTGGAAAAGAAGGATTATACTTTTCTGGTCCTGCACTTGTTTTTGAAGGAGAAGAAGCAATGATTGCTGCAATTTCAGAAGACCCCCAGAGTTTTAAGGGTAAAGTAGTAGTTATTAGAGGAGAAGGGCCCAAAGGTGGACCTGGCATGCCTGAGATGTTAACACCAACTAGTGCTATAATGGGAGCAGGACTTGGAAAGGATGTGGCTCTGTTAACTGATGGAAGGTTTTCAGGAGGATCACATGGATTTGTTATCGGTCACGTGTGCCCTGAAGCACAAGAGGGTGGACCGATTGGTCTGGTGCAAAATGGAGATGTCATCACAATTGATGTCGAGAAAAAGAGAATGGATGTTAAATTGACGGCTGGTGAAATGGAGGAGCGAAAGAGGAAGTGGACCCCACCTGCATACAAGGCAAACAGAGGAGTACTGTACAAGTACATCAAGAATGTGCAGTCAGCTTCAACGGGCTGTGTCACTGATGAGTAG
>BT_maker-scf7180004874521-exonerate_protein2genome-gene-0.0-mRNA-1
ATGCAAGCCCATTTACTCTCCCCTCCTATATACCCCACCACCACCCCAACCACCCCAACTTTCAACACCCTTTTCCCAAAATGTAGGCCCCACTCAAGAAAACTTACCATCCGAGCCGCCGCCTCATCAGAAACTGTGCCAACAGAGACTCAAAAACTCAACAAATACAGTAGCCGTATAACTGAACCCAAGTCCCAAGGTGGGTCCCAAGCAATCCTCTACGGCGTCGGATTATCCGACGACGATATGAACAAACCCCAGATAGGAATATCATCTGTTTGGTACGAAGGAAACACTTGTAATATGCATTTGTTAGAACTTGCTGAAGCTGTGAAAGAAGGGGTTCAAGAAGCTGGTATGGTTGGGTTCAGGTTTAATACTATTGGTGTTAGTGATGCTATTTCTATGGGGACTAGAGGCATGTGTTTTAGTTTGCAGTCAAGAGATTTGATTGCTGATAGTATTGAAACTGTCATGTCTGCTCAGTGGTATGATGGCAATATTGCAATACCTGGATGTGATAAAAATATGCCAGGCACAATTATGGCGATGGGAAGACTAAACAGGCCAAGTATCATGATATATGGTGGAACCATTAAGCCTGGTCATTTTCAAGGGCACACATTCGATATAGTATCTGCTTTCCAGGTGTATGGAGAGTATGTTAGTGGTGCTGTTAGTGATGAACAGAGGATGAATGTAGTTCGTAATTCATGTCCTGGTGCGGGGGCTTGTGGTGGAATGTATACAGCAAACACTATGGCATCTGCTATTGAGGCATTGGGCATGTCACTCCCTTATAGCTCTTCCACACCTGCTGAAGACCCACTGAAGTTGGATGAATGCCGCCTAGCGGGAAAATATCTTCTGGAGTTGTTAAAGATGGACTTGAAACCTCGAGATATCATCACAAAAAAGTCACTCCGAAATGCAATGGTAATCGTCATGGCACTTGGTGGATCTACCAATGCTGTATTACATTTAATTGCTATTGCAAGGTCTGTTGGTTTGGAATTAACTCTAGATGACTTCCAAAAGGTTAGCGATGAGATTCCTTTCCTTGCAGATCTGAAGCCTAGTGGAAAATATGTTATGGAGGACGTGCACAAGATTGGAGGTACACCCGCAGTCATCCGCCACCTGTTAGAGCTTGGGTATATGGATGGGGACTGTATGACTGTCACAGGGAAGACTCTGGCTGAAAATGCAAAGCTATTTCCTTCTTTAGCTGAAGGTCAGCAAATTATAAGACCACTCTCAAACCCCATCAAAGAAACAGGCCACATCCAGATATTGTATGGGAATCTTGCTCCAGAGGGCAGCGTGGCAAAGATCACTGGAAAAGAAGGGCTATACTTTTCTGGCCCCACCCTAGTGTTTGAAGGAGAGGAAGCTATGCTTGCAGCTATCTCAGAAGATCCTTCGAGTTTTAAGGGAAAAGTTGTAGTCATTCGAGGAGAGGGACCTAAGGGAGGTCCAGGTATGCCCGAAATGCTGACACCCACAAGTGCAATTATGGGTGCAGGTCTTGGGAAGGAAGTTGCATTACTTACTGATGGAAGATTTTCTGGAGGTTCTCATGGATATGTTGTTGGGCATATATGTCCTGAAGCACAGGAAGGAGGTCCAATTGGTCTTGTTCAAAATGGAGACATAATAACAATTGACATTCAGAAAAAGAAAATGGACGTTCAGTTATCAGATGAGGTGTTGGAGCAACGTAGAAAGAATTGGACGCCCCCTGCATATAAGGCTGACCGAGGGGTTCTCTACAAGTACATAAAAAATGTGCAATCCGCTTCCAAGGGTTGTGTTACTGATGAATAG
>FW_maker-scf7180001639799-exonerate_protein2genome-gene-0.3-mRNA-1
ATGCCAGGTACCATTATGGCAATGGGACGTTTGAACCGACCAAGTATAATGATCTATGGTGGAACTATTAAGCCCGGTCATTTTCAAGGCCACACATACGACATAGTATCTGCATTCCAGGTTTATGGAGAATATGTAAGTGGTTCCATAACCGACGAACAAAGATTAAGTGTACTACACAATTCTTGCCCTGGGGCAGGGGCATGTGGTGGAATGTATACCGCAAATACGATGGCCTCTGCCATTGAGGCAATGGGAATGTCTCTTCCTTACAGCTCGTCAACACCTGCTGAAGATCCATTGAAGTTGGATGAGTGCCGATTAGCTGGAAAGTATATTCTTGAGTTATTAAGAATGGATTTGAAACCGAAAGACATAATTACTCCAAAATCGTTGCGTAATGCAATGGTTACTGTTATGGCTTTAGGTGGGTCCACCAATGCTGTATTACACTTGATCGCCATAGCCAGGTCAGTTGGTTTGAGTTTGACTCTTGATGATTTCCAAAAAGTTAGCGATGCAATTCCATTTCTTGCGGATCTTAAGCCTAGTGGAAAATACGTCATGGAAGACGTTCATAAGATTGGAGGAACACCTGCTATCCTTCGATACCTTTTGGAGCTCGGGTATTTAGATGGAGATTGTATTACAGTGACTGGGAAGACTTTGGCAGAAAACGCAGAGCTTTTCCCTTCCTTATCTGAAGGGCAGCAAATAATAAGACCACCAACAAACCCGATAAAGGAAACGGGTCATATTCAAATATTATATGGAAATCTTGCACCCGATGGTTCTGTGGCAAAGATCACAGGAAAAGAAGGGTTATACTTCTCTGGTCCTGCACTCGTGTTCGAGGGAGAGGAATCCATGATTGCCGCAATTTCTGAAGACCCGATGAGTTTTAAGGGGAAAGTAGTTGTTATTAGAGGAGAAGGTCCTAAAGGGGGGCCCGGTATGCCTGAAATGTTGACACCGACAAGTGCAATTATGGGCGCTGGTCTTGGCAAGGAAGTCGCGTTACTAACTGATGGAAGATTTTCTGGTGGTTCACATGGATATGTTGTTGGACACATTTGCCCTGAAGCACAGGAAGGTGGTCCAATTGGTCTAGTCCGAAACGGAGATGTGATCACGATAGACATCAACAAGAGGAGAATGGATGTTCAGCTAACGGATAAAGAGCTAGACGAGAGAAGAAAGGCGTGGACCCCACCCGCGTACAAGGCTAAAAGAGGTGTTCTTTACAAGTATATCAAGAACGTACAATCGGCGTCAAAAGGATGTGTAACTGATGAATCCTAG
>LC.MegaGTA_contig_1002_contig_1003
AGTTCTTCAACTCCTGCCGAAGACCCTCTAAAGTTGGATGAATGCCGCCTGGCCGGGAAATATTTACTAGATTTGATTAAAATGGACTTAAAACCTCGTGACATTATTACTCCCAAATCTCTTCGTAATGCAATGGTGATGGTCATGGCATTAGGTGGATCGACCAATGCAGTTTTACATTTAATTGCTATTGCAAGG
>LC.MegaGTA_contig_1004_contig_1005
ATGCAGGCCTCCTTCTTACTCTCTCAGCCACAGGTCCCTTCCACAGCCAAAACCCATTTACCATCCTGTCCTACCCACATTAGAAAATCCCCCTCCTTCACCATCCGTGCCTCCGCCACCCCCGCAGAAACTTCCTCCCCCGCAGCGCCGCCGTCTTCCGCCGGTAAGCTCAACAAGTACAGTTCAAGAATCACTGAACCCAAGTCCCAGGGCGGCTCTCAGGCTATTCTCTATGGCGTGGGTCTCTCAGATGACGATATGCGCAAACCCCAGGTGGGGATTTCGTCGGTTTGGTACGAAGGAAACACTTGCAACATGCATTTGTTGAAGCTCGCGGAGGCTGTTAAGGAAGGTGTTCAAGAGGCTGGAATGGTGGGGTTTAGGTTTAATACGATTGGTGTTAGTGATGCTATTTCTATGGGTACTCGTGGAATGTGTTACAGTTTGCAGTCGAGGGACTTGATTGCTGATAGTATTGAGACTGTTATGGCTGCTCAGTGGTATGATGGAAACATTTCCATCCCTGGTTGTGACAAAAAT
>LC.MegaGTA_contig_1010_contig_1011
GCTTATGGGGAGTATGTGAGCGGTTCAGTAAGTGATGAACACAGGATGGATGTAGTTCGTAATTCATGCCCTGGAGCCGGTGCATGTGGTGGAATGTACACTGCAAATACAATGGCTTCGGCTATTGAAACATTGGGCATGTCCCTTCCGTAC
>LC.MegaGTA_contig_1058_contig_1059
ATGCAGGCCTCCTTCTTACTCTCTCAGCCACAGGTCCCTTCCACAGCCAAAACCCATTTACCATCCTGTCCTACCCACATTAGAAAATCCCCCTCCTTCACCATCCGTGCCTCCGCCACCCCCGCAGAAACTTCCTCCCCCGCAGCGCCGCCGTCTTCCGCCGGTAAGCTCAACAAGTACAGTTCAAGAATCACTGAACCCAAGTCCCAGGGCGGCTCTCAGGCTATTCTCTATGGCGTGGGTCTCTCAGATGACGATATGCGCAAACCCCAGGTGGGGATTTCGTCGGTTTGGTACGAAGGAAACACTTGCAACATGCATTTGTTGAAGCTCGCGGAGGCTGTTAAGGAAGGTGTTCAAGAGGCTGGAATGGTGGGGTTTAGGTTTAATACTATTGGTGTTAGTGATGCTATTTCTATGGGTACTCGTGGAATG
>LC.MegaGTA_contig_1080_contig_1081
CTCGCGGAGGCTGTTAAGGAAGGTGTTCAAGATGCTGGAATGGTGGGGTTTAGGTTTAATACGATTGGTGTTAGTGATGCTATTTCTATGGGTACTCGTGGAATGTGTTACAGTTTGCAGTCGAGGGACTTGATTGCTGATAGTATTGAGACTGTTATGGCTGCTCAGTGGTATGATGGAAACATTTCCATCCCTGGTTGTGACAAAAAT
>LC.MegaGTA_contig_1090_contig_1091
GAAGACCCTCTAAAGTTGGATGAATGTCGCCTGGCCGGGAAATATTTATTAGATTTGATTAGAATGGACTTAAAACCTCGTGACATTATTACTCCCAAATCTCTTCGTAATGCAATGGTGATGGTCATGGCATTAGGTGGATCGACCAATGCAGTTTTACATTTAATTGCTATTGCAAGG
>LC.MegaGTA_contig_1120_contig_1121
CCCCAGGTGGGGATTTCTTCGGTTTGGTACGAAGGAAACACTTGCAACATGAATTTGTTGAAGCTCGAGGAGGCTGTTAAGGAAGGTGTTCAAGAGTATGGAATGGTGGGGTTTATGTTTAATACGATTGGTGTTAGTGATGCTATTTCT
>LC.MegaGTA_contig_116_contig_117
CTCGCGGATGCTGTTAAGGAAGGTTTTCAAGAGGCTGGAATGGTTGGGTTTAGGTTTAATACGATTGGTGTTAGTGATGCTATTTCTATGGGTACTCGTGGAATGTGTTACAGTTTGCAGTCGAGGGACTTGATTGCTGATAGTATTGAGACTGTTATGGCTGCTCAGTGGTATGATGGAAACATTTCCATCCCTGGTTGTGACAAAAAT
>LC.MegaGTA_contig_1176_contig_1177
ATGCAGGCCTCCTTCTTACTCTCTCAGCCACAGGTCCCTTCCACAGCCAAAACCCATTTACCATCCTGTCCTACCCACATTAGAAAATCCCCCTCCTTCACCATCCGTGCCTCCGCCACCCCCGCAGAAACTTCCTCCCCCGCAGCGCCGCCGTCTTCCGCCGGTAAGCTCAACAAGTACAGTTCAAGAATCACTGAACCCAAGTCCCAGGGCGGCTCTCAGGCTATTCTCTATGGCGTGGGTCTCTCAGATGACGATATGCGCAAACCCCAGGGGGGGATTTCGTCGGTGTGGTACGAAGGAAACACTTGCAACATGCAT
>LC.MegaGTA_contig_256_contig_257
CAGGAGGGTGGTCCACTCGGTTTGATTGAGAATGGAGATGTCATTACTATAGATATTCAGAAGAGGAGAATGGATGTGAATCTAACCGACAAAGAGTTGGAGGAACGCCGAAAGGGGTGGAAAGCGCCAGCTTATAAAGCTGACCGAGGAGTTTTGTACAAG
>LC.MegaGTA_contig_458_contig_459
AGTTCTTCAACTCCTGCCGAAGACCCTCTAAAGTTGGATGAATGCCGCCTGGCCGGGAAATATTTACTAGATTTGATTAAAATGGACTTAAAACCTCGTGACATTATTACTCCCAAATCTCTTCGTAATGCAATGGTGATGGTCATGGCATTAGGTGGATCAACCAATGCAGTTTTACATTTAATTGCTATTTCA
>LC_scf7180005538085:767-1143
CTCAACAAGTACAGTTCAAGAATCACTGAACCCAAGTCCCAGGGCGGCTCTCAGGCTATTCTCTATGGCGTGGGTCTCTCAGATGACGATATGCGCAAACCCCAGGTGGGGATTTCGTCGGTTTGGTACGAAGGAAACACTTGCAACATGCATTTGTTGAAGCTCGCGGAGGCTGTTAAGGAAGGTGTTCAAGAGGCTGGAATGGTGGGGTTTAGGTTTAATACGATTGGTGTTAGTGATGCTATTTCTATGGGTACTCGTGGAATGTGTTACAGTTTGCAGTCGAGGGACTTGATTGCTGATAGTATTGAGACTGTTATGGCTGCTCAGTGGTATGATGGAAACATTTCCATCCCTGGTTGTGACAAAAATGTA
>P.MegaGTA_contig_1002_contig_1003
TCAACAAAACTAAACAAATACAGTTCAAGAATCACTGAACCCAAGTCACAGGGAGCATCACAGGCTGTTCTGTACGGTGTAGGCTTTAAAGATGAAGACTTTAAGAAACCCCAGATTGGTATTTCATCAGTTTGGTATGAAGGGAACACTTGCAACATGCATCTGTTGAGTCTTGCTGAGGCTGTGAAACAAGGGGTTGAAGAAGCTGGGATGATTGGGTTTAGGTTTAATACTATTGGGGTTAGTGATGCTATTAGTATGGGGACTAGAGGAATGTGTTATAGTCTTCAGTCTAGAGATTTGATTGCTGATAGTATTGAAACTGTTATGTCTGCTCAGTGGTATGATGCTAATGTTTCCATCCCTGGTTGTGATAAAAAT
>P.MegaGTA_contig_1004_contig_1005
CAGGAAGGCGGTCAAATTGGTCTAGTCCAAAACGGGGATATAATAACGATAGACATCACCAAGAAAAGAATGGATGTGCAACTAACCGACCAAGAGCTAGATGAGAGGCGAAAGTCATGGACCCCGCCACCATACAAGGCGGAAAGAGGCGTTCTTTACAAG
>P.MegaGTA_contig_1024_contig_1025
GTTTATGGAGAATATGTAAGTGGTTCCATAAATGATGAACAAAGAACAAATGTACTAAAGAATTCATGCCCGGGAGCAGGGGCTTGTGGTGGAATGTATACCGCAAATACCATGGCTTCTGCCATTGAAGCAATGGGAATGTCTCTTCCTTAC
>P.MegaGTA_contig_1032_contig_1033
AGCTCGTCAACACCGGCTGAAGATCCACTGAAGTTGGATGAGTGCCGATTGGCTGGAAAATATATTCTTGATTTATTAAAAATGGACTTGAAACCAAAAGACATAATTACCCCTAAATCATTGCGTAATGCAATGGTTACTGTTATGGCTCTTGGTGGGTCCACCAATGCTGTATTACATTTGATCGCCATTGCAAGG
>P.MegaGTA_contig_104_contig_105
CAGGAAGGCGGTCCAATTGGTCTAGTCCAAAACGGGGATATAATCACGATAGACATCACCAAGAAAAGAATGGATGTGCAACTAACCGACCAAGAGCTAGATGAGAGGCGAAAGTCATGGACCCCGCCACCATACAAGGCGGAAAGAGGCGTTCTTTACAAG
>P.MegaGTA_contig_250_contig_251
TCAACAAAACTAAACAAATACAGTTCAAGAATCACTGAACCCAAGTCACAGGGAGCATCACAGGCTGTGCGGTACGGTGTAGGCTTTAAAGATGAAGACTTTAAGAAACCCCAGATTGGTATTTCATCAGTTTGGTATGAAGGGAACACTTGCAACATGCATCTGTTGAGTCTTGCTGAGGCTGTGAAACAAGGGGTTGAAGAAGCTGGGATGATTGGGTTTAGGTTTAATACTATTGGGGTTAGTGATGCTATTAGTATGGGGACTAGAGGAATGTGTTATAGTCTTCAGTCTAGAGATTTGATTGCTGATAGTATTGAAACTGTTATGTCTGCTCAGTGGTATGATGCTAATGTTTCCATCCCTGGTTGTGATAAAAAT
>P.MegaGTA_contig_254_contig_255
TCAACAAAACTAAACAAATACAGTTCAAGAATCACTGAACCCAAGTCACAGGGAGCATCACAGGCTGTTCTGTACGGTGTAGGCTTTAAAGATGAAGACTTTAAGAAACCCCAGATTGGTATTTCATCAGTTTGGTATGAAGGGAACACTTGCAACATGCATCTGTTGAGTCTTGCTGAGGCTGTGAAACAAGGGGTAGAAGAAGCTGGGATGATTGGG
>P.MegaGTA_contig_460_contig_461
CTAAACAAATACAGTTCAAGAATCACAGATCCCACGTCACAGGGAGCATCACAGGCTGTTCTGTTTGGTGTAGGCTTTAAAGATGAAGACTTTTTGAAACCCCAGATAGGTATTTCATCAGTTTGGTATGAAGGGAACACTTGCAACATGCATCTGTTGAGTCTTGCTGAGGCTGTGAAACAAGGGGTTGAAGAAGCTGGGATGATTGGGTTTAGGTTTAATACTATTGGGGTTAGTGATGCTATTAGTATGGGGACTAGAGGAATGTGTTATAGTCTTCAGTCTAGAGATTTGATTGCTGATAGTATTGAAACTGTTATGTCTGCTCAGTGGTATGATGCTAATGTTTCCATCCCTGGTTGTGATAAAAAT
>RV.DHAD_contig_724_contig_725
AAGAAAAGCTCAGTCTTGTCCATCAATGCCTCAACTACACAATCTTCTCCGCCACCTCCAACTACCACCACTTCAACTGACCCTGCTGTACACAAGCTAAACAAGTACAGTTCCCGCATTACTGAGCCCAATGCTCAAGGTTGGTCTCTTGCAATTCTTTATGGAGTGGGACTTTCTGATGATGACTTACACAAGCCTCAGATAGGCATTTCTTCTGTGTGGTATGAAGGGAATACTTGTAATATGCACTTGTTGAAGCTTGCTGAGGCTGTTAAAGAAGGGGTTAAAGAGGCTAACATGGTTGGGTTTAGGTTCAATACTATTGGGGTTAGTGATGCTATTTCTATGGGGACTATAGGAATGCGTTATAGTTTACAATCGAGGGACTTGATTGCTGATAGTATTGAGACTGTAATGGCTGCTCAATGGTATGATGGAAACATTTCTATCCCTGGGTGTGATAAGAAT
>RV_maker-scf7180000732623-exonerate_protein2genome-gene-0.0-mRNA-1
ATGCCAGGTACAATAATGGCAATGGGACGGCTAAATCGACCAAGCATCATGATTTATGGTGGAACAATCAAGCCTGGGCATTTTCAAGGCCAAACATTTGATATTATATCTGCCTTTCAGGCTTATGGTGCATATGTGAGTGGTTCATTAAGTGATGAAGAAAGGATGAATGTAATTCGTAATTCATGTCCTGGCTCTGGTGCTTGTGGTGGTATGTATACTGCAAATACTATGGCATCTGCAATTGAGACAATGGGAATGACCCTTCCTTACAGTTCTTCAACTCCTGCTGAAGACCCACTAAAGTTGGATGAGTGCCGTCTTGCTGGAAAATATCTTCTTGATTTGATAAAAATGGATCTGAAGCCCCGAGATATTATTACTTTAAAATCACTGCGTAATGCTATAGTCATGGTCATGGCATTGGGGGGCTCTACTAATGCAGTTCTGCATTTAATTGCTATTGCAAGGTCTGTTGGTTTGGAGTTAACTCCTGATGACTTCCAAAAGGTCAGTGATGAGGTTCCATTCCTTGCCGATCTTAAGCCAAGTGGCAAATATGTAATGGAGGATGTGCACAAGATTGGAGGCACACCTGCAGTTATTCGCTACCTGCTTGAGCTTGGCTTTTTGGATGGTGATTGTATGACTGTTACTGGGAAGACTTTGGCTGAAAATGCAAAACTATTCCCACCGTTATCAGAGGGTCAGCAAATAATAAAGCCATTGTCGAACCCTATCAAGGAAACAGGTCACATCCAAATACTATATGGAAATCTTGCTCCAGAGGGGTCTGTGGCAAAAATTACAGGAAAGGAAGGCCTTTACTTTTCTGGTCCTGCCCTTGTTTTTGATGGAGAGGAATCGATGGTTGCGGCTATATCTGAAAATCCAATGAGTTTTAAGGGGAAAGTGGTTGTTATTAGGGGTGAGGGCCCTAAGGGTGGACCTGGAATGCCTGAGATGCTGACTCCAACAAGCGCAATAATGGGTGCTGGTCTCGGGAAGGATGTTGCACTGTTAACTGATGGCAGATTTTCTGGAGGTTCTCATGGATATGTTGTTGGACACATTTGTCCAGAAGCCCAGGAAGGCGGTCCAATTGGTCTAGTGGAAAATGGAGATATAATAACCATAGATATACAGAAGAAGAGAATGGATGTTCATTTAACAGATGCAGAGTTGGAGGAGAGAAGAAAGACATGGAGTCCCCCTCCCTACAAAGCTGACCGTGGAGTCCTTTATAAGTATATAAAAAATGTACAATCAGCTTCAAAGGGATGTGTAACCGATGAATAG
>WH_maker-scf7180000936788-exonerate_protein2genome-gene-0.4-mRNA-1
ATGCAGTCTTTGGCCCTCTCTCCCCCGTCCCTCCGCCTCCCCCATCATCCCACCGACGGACCCTACGCTGCCGCCCGCCGCCCGATCGTCCGCCTCCGGCCGTGCCGCGCATCCGTCGAGAACCGGCAGGTCGTGGAGAGCCCCCCGCCGGCGGCGTCGGAGGCACCTGTGGTACCCGAAAAGCTCAATCGCTACAGCGCCCGGATCACCCAGCCCAAGTCCCAGGGTGGCTCGCAGGCAATCCTCTATGGCGTCGGCCTCTCCGACGATGACATGGACAAGCCGCAGGTGGGGATTTCGTCCGTCTGGTACGAAGGGAACACCTGCAACATGCACCTGCTTCAGCTCGCCGAGGCCGTGCGGGAGGGCGTCAGGGAGGCCGGAATGGTTGGGTTCCGATTCAACACCATCGGTGTCAGCGACGCCATCTCTATGGGCACAAGGGGGATGTGCTACAGCTTGCAATCGAGGGACCTCATCGCTGACAGCATCGAGACTGTAATGGCTGCGCAGTGGTATGACGCTAATATTTCAATACCCGGGTGCGATAAAAATATGCCAGGTACAATAATGGCGATGGGGCGCCTTAATCGACCAAGTCTTATGATTTATGGTGGAACTATCAAGCCCGGTCACTTCCGAGGAAATTCTTATGACATAGTTTCTGCCTTTCAGTGTTTTGGAGAATATGTCAGTGGTTCTATTAGTGATGAGCAAAGAATGGATGTGGTACGCAATTCCTGTCCTGGAGCAGGAGCATGTGGAGGCATGTATACTGCAAATACAATGGCATCTGCAATTGAGACGATGGGCATGAGCCTTCCGTACAGTTCATCAACACCAGCAGAAGATCCACTGAAGTTAGATGAATGCCGCTTAGCTGGGAAGTATCTTCTAGAATTGCTAAAAATGGATCTGAAGCCTAGGGATATAATCACAGAAAAATCTTTGCGGAATGCCATGGTCATGGTTATGGCACTAGGTGGGTCTACCAATGCTGTGCTGCATTTGATTGCCATAGCTAGGTCTGTAGGTTTACAATTGACTCTTGATGACTTTCAGAAGGTTAGTGACAAAGTTCCTTTCCTTGCTGATCTCAAGCCTAGTGGTAAATATGTCATGGAGGATTTACACCTGGTTGGAGGTACACCTGCTGTGATTCGTTATCTTTTAGATGAAGGTCTATTAGATGGAGATTGTATAACTGTTACAGGAAAAACTCTGGCTGAAAATGCCAAATTGTTTCCTTCATTAGCTGAAGGTCAGCAAGTAATCCGACCCCTGGGAAACCCCATCAAATCTACAGGACATATTCAGATACTATATGGAAATCTTGCTCCAGAAGGTTCTGTGGCAAAAATTACAGGCAAAGAAGGATTGTTCTTCTCTGGTCCTGCACTTGTTTTTGAAAGTGAGGAATCTATGATTGCCGCAATTTCAGAAAACCCGATGAACTTCAAGGGGAAGGTTGTAGTTATACGAGGCGAAGGACCCAAGGGTGGACCAGGCATGCCTGAAATGCTTACACCAACAAGTGCAATAATGGGCGCTGGCCTTGGCAAGGAATGTGCCCTGCTAACCGATGGTAGATTTTCTGGAGGATCCCATGGTTATGTTGTAGGTCATATATGCCCTGAAGCACAGGAAGGTGGGCCCATAGGGCTAATCCAAAATGGAGACATAATCACGATTGATGTCCTAAAGAGAAGAATGGATGTAAATTTGACCGATGAACAATTTGCGGAGAGGAGGAAGAACTGGACTCCCCCGGCTTACAAAGCCACAAAAGGAGTGCTCTACAAGTACATAAAAAATGTGCAACCTGCATCGAGGGGCTGTGTAACTGATGAATAG
