# Supplementary material for: Genome-Guided Analysis of Seven Weed Species Reveals Conserved Sequence and Structural Features of Key Gene Targets for Herbicide Development
Source: Front Plant Sci. 2022 Jun 29;13:909073. doi: 10.3389/fpls.2022.909073 (PMC9277346; doi:10.3389/fpls.2022.909073)
Supplement: Supplementary file 16 [file Data_Sheet_2.zip › HerbicideTargetGenes_CDS_Proteins_18SrRNA/DHAD.prot.fasta]

>AW_maker-scf7180005487633-exonerate_protein2genome-gene-0.0-mRNA-1
MQASLVIPNVGSNFAVPSIPKRLVPVPQCYRPLKCVAAVTTPTTEPPTTVTSESTGKLNKYSSRITEPKSQGASQAVLYGVGLSEDDMSKPQVGISSVWYEGNTCNMHLLRLAEEVKKGVEEAGMIGFRFNTIGVSDAISMGTRGMCYSLQSRDLIADSIETVMSAQWYDGNISIPGCDKNMPGTIMAMGRLNRPGIMVYGGTIKPGHFKGDTYDIVSAFQCYGEYVSGSISDEQRMNVIRNSCPGAGACGGMYTANTMASAIETMGMSIPYSSSTPAEDPLKLDECRLAGKYLLDLLKMDLKPRDIITEKSLRNAMVVVMALGGSTNAVLHLIAIARSVGVNLTLDDFQKVSDQIPFLADLKPSGKYVMEDVHKIGGTPAVIRYLLELGFLDGDCITVTGKTLAENAKLFPPLAEGQQIIRPLSNPIKETGHIQILYGNLAPEGSVAKITGKEGLYFSGPALVFEGEEAMIAAISEDPQSFKGKVVVIRGEGPKGGPGMPEMLTPTSAIMGAGLGKDVALLTDGRFSGGSHGFVIGHVCPEAQEGGPIGLVQNGDVITIDVEKKRMDVKLTAGEMEERKRKWTPPAYKANRGVLYKYIKNVQSASTGCVTDE
>BT_maker-scf7180004874521-exonerate_protein2genome-gene-0.0-mRNA-1
MQAHLLSPPIYPTTTPTTPTFNTLFPKCRPHSRKLTIRAAASSETVPTETQKLNKYSSRITEPKSQGGSQAILYGVGLSDDDMNKPQIGISSVWYEGNTCNMHLLELAEAVKEGVQEAGMVGFRFNTIGVSDAISMGTRGMCFSLQSRDLIADSIETVMSAQWYDGNIAIPGCDKNMPGTIMAMGRLNRPSIMIYGGTIKPGHFQGHTFDIVSAFQVYGEYVSGAVSDEQRMNVVRNSCPGAGACGGMYTANTMASAIEALGMSLPYSSSTPAEDPLKLDECRLAGKYLLELLKMDLKPRDIITKKSLRNAMVIVMALGGSTNAVLHLIAIARSVGLELTLDDFQKVSDEIPFLADLKPSGKYVMEDVHKIGGTPAVIRHLLELGYMDGDCMTVTGKTLAENAKLFPSLAEGQQIIRPLSNPIKETGHIQILYGNLAPEGSVAKITGKEGLYFSGPTLVFEGEEAMLAAISEDPSSFKGKVVVIRGEGPKGGPGMPEMLTPTSAIMGAGLGKEVALLTDGRFSGGSHGYVVGHICPEAQEGGPIGLVQNGDIITIDIQKKKMDVQLSDEVLEQRRKNWTPPAYKADRGVLYKYIKNVQSASKGCVTDE
>FW_maker-scf7180001639799-exonerate_protein2genome-gene-0.3-mRNA-1
MPGTIMAMGRLNRPSIMIYGGTIKPGHFQGHTYDIVSAFQVYGEYVSGSITDEQRLSVLHNSCPGAGACGGMYTANTMASAIEAMGMSLPYSSSTPAEDPLKLDECRLAGKYILELLRMDLKPKDIITPKSLRNAMVTVMALGGSTNAVLHLIAIARSVGLSLTLDDFQKVSDAIPFLADLKPSGKYVMEDVHKIGGTPAILRYLLELGYLDGDCITVTGKTLAENAELFPSLSEGQQIIRPPTNPIKETGHIQILYGNLAPDGSVAKITGKEGLYFSGPALVFEGEESMIAAISEDPMSFKGKVVVIRGEGPKGGPGMPEMLTPTSAIMGAGLGKEVALLTDGRFSGGSHGYVVGHICPEAQEGGPIGLVRNGDVITIDINKRRMDVQLTDKELDERRKAWTPPAYKAKRGVLYKYIKNVQSASKGCVTDES
>LC.MegaGTA_contig_1002_contig_1003
SSSTPAEDPLKLDECRLAGKYLLDLIKMDLKPRDIITPKSLRNAMVMVMALGGSTNAVLHLIAIAR
>LC.MegaGTA_contig_1004_contig_1005
MQASFLLSQPQVPSTAKTHLPSCPTHIRKSPSFTIRASATPAETSSPAAPPSSAGKLNKYSSRITEPKSQGGSQAILYGVGLSDDDMRKPQVGISSVWYEGNTCNMHLLKLAEAVKEGVQEAGMVGFRFNTIGVSDAISMGTRGMCYSLQSRDLIADSIETVMAAQWYDGNISIPGCDKN
>LC.MegaGTA_contig_1010_contig_1011
AYGEYVSGSVSDEHRMDVVRNSCPGAGACGGMYTANTMASAIETLGMSLPY
>LC.MegaGTA_contig_1058_contig_1059
MQASFLLSQPQVPSTAKTHLPSCPTHIRKSPSFTIRASATPAETSSPAAPPSSAGKLNKYSSRITEPKSQGGSQAILYGVGLSDDDMRKPQVGISSVWYEGNTCNMHLLKLAEAVKEGVQEAGMVGFRFNTIGVSDAISMGTRGM
>LC.MegaGTA_contig_1080_contig_1081
LAEAVKEGVQDAGMVGFRFNTIGVSDAISMGTRGMCYSLQSRDLIADSIETVMAAQWYDGNISIPGCDKN
>LC.MegaGTA_contig_1090_contig_1091
EDPLKLDECRLAGKYLLDLIRMDLKPRDIITPKSLRNAMVMVMALGGSTNAVLHLIAIAR
>LC.MegaGTA_contig_1120_contig_1121
PQVGISSVWYEGNTCNMNLLKLEEAVKEGVQEYGMVGFMFNTIGVSDAIS
>LC.MegaGTA_contig_116_contig_117
LADAVKEGFQEAGMVGFRFNTIGVSDAISMGTRGMCYSLQSRDLIADSIETVMAAQWYDGNISIPGCDKN
>LC.MegaGTA_contig_1176_contig_1177
MQASFLLSQPQVPSTAKTHLPSCPTHIRKSPSFTIRASATPAETSSPAAPPSSAGKLNKYSSRITEPKSQGGSQAILYGVGLSDDDMRKPQGGISSVWYEGNTCNMH
>LC.MegaGTA_contig_256_contig_257
QEGGPLGLIENGDVITIDIQKRRMDVNLTDKELEERRKGWKAPAYKADRGVLYK
>LC.MegaGTA_contig_458_contig_459
SSSTPAEDPLKLDECRLAGKYLLDLIKMDLKPRDIITPKSLRNAMVMVMALGGSTNAVLHLIAIS
>LC_scf7180005538085_767-1143
LNKYSSRITEPKSQGGSQAILYGVGLSDDDMRKPQVGISSVWYEGNTCNMHLLKLAEAVKEGVQEAGMVGFRFNTIGVSDAISMGTRGMCYSLQSRDLIADSIETVMAAQWYDGNISIPGCDKNV
>P.MegaGTA_contig_1002_contig_1003
STKLNKYSSRITEPKSQGASQAVLYGVGFKDEDFKKPQIGISSVWYEGNTCNMHLLSLAEAVKQGVEEAGMIGFRFNTIGVSDAISMGTRGMCYSLQSRDLIADSIETVMSAQWYDANVSIPGCDKN
>P.MegaGTA_contig_1004_contig_1005
QEGGQIGLVQNGDIITIDITKKRMDVQLTDQELDERRKSWTPPPYKAERGVLYK
>P.MegaGTA_contig_1024_contig_1025
VYGEYVSGSINDEQRTNVLKNSCPGAGACGGMYTANTMASAIEAMGMSLPY
>P.MegaGTA_contig_1032_contig_1033
SSSTPAEDPLKLDECRLAGKYILDLLKMDLKPKDIITPKSLRNAMVTVMALGGSTNAVLHLIAIAR
>P.MegaGTA_contig_104_contig_105
QEGGPIGLVQNGDIITIDITKKRMDVQLTDQELDERRKSWTPPPYKAERGVLYK
>P.MegaGTA_contig_250_contig_251
STKLNKYSSRITEPKSQGASQAVRYGVGFKDEDFKKPQIGISSVWYEGNTCNMHLLSLAEAVKQGVEEAGMIGFRFNTIGVSDAISMGTRGMCYSLQSRDLIADSIETVMSAQWYDANVSIPGCDKN
>P.MegaGTA_contig_254_contig_255
STKLNKYSSRITEPKSQGASQAVLYGVGFKDEDFKKPQIGISSVWYEGNTCNMHLLSLAEAVKQGVEEAGMIG
>P.MegaGTA_contig_460_contig_461
LNKYSSRITDPTSQGASQAVLFGVGFKDEDFLKPQIGISSVWYEGNTCNMHLLSLAEAVKQGVEEAGMIGFRFNTIGVSDAISMGTRGMCYSLQSRDLIADSIETVMSAQWYDANVSIPGCDKN
>RV.MegaGTA_contig_724_contig_725
KKSSVLSINASTTQSSPPPPTTTTSTDPAVHKLNKYSSRITEPNAQGWSLAILYGVGLSDDDLHKPQIGISSVWYEGNTCNMHLLKLAEAVKEGVKEANMVGFRFNTIGVSDAISMGTIGMRYSLQSRDLIADSIETVMAAQWYDGNISIPGCDKN
>RV_maker-scf7180000732623-exonerate_protein2genome-gene-0.0-mRNA-1
MPGTIMAMGRLNRPSIMIYGGTIKPGHFQGQTFDIISAFQAYGAYVSGSLSDEERMNVIRNSCPGSGACGGMYTANTMASAIETMGMTLPYSSSTPAEDPLKLDECRLAGKYLLDLIKMDLKPRDIITLKSLRNAIVMVMALGGSTNAVLHLIAIARSVGLELTPDDFQKVSDEVPFLADLKPSGKYVMEDVHKIGGTPAVIRYLLELGFLDGDCMTVTGKTLAENAKLFPPLSEGQQIIKPLSNPIKETGHIQILYGNLAPEGSVAKITGKEGLYFSGPALVFDGEESMVAAISENPMSFKGKVVVIRGEGPKGGPGMPEMLTPTSAIMGAGLGKDVALLTDGRFSGGSHGYVVGHICPEAQEGGPIGLVENGDIITIDIQKKRMDVHLTDAELEERRKTWSPPPYKADRGVLYKYIKNVQSASKGCVTDE
>WH_maker-scf7180000936788-exonerate_protein2genome-gene-0.4-mRNA-1
MQSLALSPPSLRLPHHPTDGPYAAARRPIVRLRPCRASVENRQVVESPPPAASEAPVVPEKLNRYSARITQPKSQGGSQAILYGVGLSDDDMDKPQVGISSVWYEGNTCNMHLLQLAEAVREGVREAGMVGFRFNTIGVSDAISMGTRGMCYSLQSRDLIADSIETVMAAQWYDANISIPGCDKNMPGTIMAMGRLNRPSLMIYGGTIKPGHFRGNSYDIVSAFQCFGEYVSGSISDEQRMDVVRNSCPGAGACGGMYTANTMASAIETMGMSLPYSSSTPAEDPLKLDECRLAGKYLLELLKMDLKPRDIITEKSLRNAMVMVMALGGSTNAVLHLIAIARSVGLQLTLDDFQKVSDKVPFLADLKPSGKYVMEDLHLVGGTPAVIRYLLDEGLLDGDCITVTGKTLAENAKLFPSLAEGQQVIRPLGNPIKSTGHIQILYGNLAPEGSVAKITGKEGLFFSGPALVFESEESMIAAISENPMNFKGKVVVIRGEGPKGGPGMPEMLTPTSAIMGAGLGKECALLTDGRFSGGSHGYVVGHICPEAQEGGPIGLIQNGDIITIDVLKRRMDVNLTDEQFAERRKNWTPPAYKATKGVLYKYIKNVQPASRGCVTDE
