# Supplementary material for: Genome-Guided Analysis of Seven Weed Species Reveals Conserved Sequence and Structural Features of Key Gene Targets for Herbicide Development
Source: Front Plant Sci. 2022 Jun 29;13:909073. doi: 10.3389/fpls.2022.909073 (PMC9277346; doi:10.3389/fpls.2022.909073)
Supplement: Supplementary file 16 [file Data_Sheet_2.zip › HerbicideTargetGenes_CDS_Proteins_18SrRNA/IMDH.prot.fasta]

>AW_maker-scf7180005693121-exonerate_protein2genome-gene-0.0-mRNA-1
MVVRELTAGIYFGEPRGITKNEKGEEIGFNTEIYSVPQVLPFVSLSKVLSVAFETARKRRGKLCSVDKANVLEASMLWRRRVTELAAEYPDVELSHMYIDNAAMQLIRDPKQFDTILTNNIFGDILSDEASMISGSIGLLPSASIGQSGPGLFEPIHGSAPDIAGQVGLSEI
>FW_maker-scf7180001652446-exonerate_protein2genome-gene-0.0-mRNA-1
MATATLLLRPFHSPYHSHSPPRVTRQVITHCSSATSPSKKSYNITLLPGDGIGPEVISVAKKVLNLTGLVEGIEFKFKEMAMGGAALDLSGVPLPEETLSVAKESDAVLLGAIGGYKWDGNEKHLKPETGLLQLREGLRVFANLRPASVLPQLVDASTLKKEVAEGVDLMVVRELTGGIYFGKPRGFGTNENGDEIGFNTEVYAAYEIDRIARIAFETARKRSGKLCSVDKANVLEASMLWRKRVTAIAAEYPDVELSHMYVDNAAMQLVRNPKQFDTIVTNNIFGDILSDEASMITGSIGMLPSASLGESGPGLFEPIHGSAPDIAGQDKANPLATILSAAMLLKYGLGEVKAAERIELAVLQTLDRGFRTGDIYSAGNKLVGCKEMGEQVLKSVDTKTTASV
>P_maker-scf7180005512074-exonerate_protein2genome-gene-0.0-mRNA-1
MPMGGAALDLTGLPLPEETLATAKESDAVLLGAIGGYKWDKNDKHLKPETGLLQLRAGLQVFANLRPASVLPQLVDASTLKKEVAEGVDLMVVRELTGGIYFGKPRGFGTNENGEEIGYNTEVYAAYEIDRIARIAFETARKRSGRLCSVDKANVLEASMFWRKRVIAIAEEYPDVELTHMYVDNAAMQLVRNPKQFDTIVTNNIFGDILSDEASMITGSIGMLPSASLGESGPGLFEPIHGSAPDIAGQDKANPLATILSAAMLLKYGLGEVKAAERIELAVLNTLGRGFRTGDIYSDGNKLVGCKEMGEEVLKSVDTKTPASV
>RV_maker-scf7180000728235-exonerate_protein2genome-gene-0.0-mRNA-1
MAAALLRINGKSFSLQQQFPSKSLPKLSPRFVTIRCSASIAPTRQYSITLLPGDGIGPEVISVARSALLLAGSLEGIDFGFKEMPMGGAALDLTGVPLPEETLSTAKESDAVLLGAIGGYKWDKNEKHLKPETGLLQLREGLKVFANLRPATVLPQLVDASTLKKEVAEGVDLMVIRELTGGIYFGKPRGFSKNENGEDIGFNTELYAAHEIDRIAHVAFETARKRRGKLCSVDKANVLEASMLWRKRVTAIASEYPDVELSHMYVDNAAMQLVRDPKQFDTIVTNNIFGDILSDEASMVTGSIGMLPSASLGESGPGLFEPIHGSAPDIAGQDKANPLATVLSAAMLLKYGLGEEKAAQRIEAAVLDALNRGFRTGDIYSAGHVYFRTLHFFFYFLSFSSVFLGYFWNP
>WH_maker-scf7180000954179-exonerate_protein2genome-gene-0.0-mRNA-1
MAALYATLRPFKTLIPDRRLSAPPPRSPARIRCSAAVSSRPKSYSITLLPGDGIGPEVVSVAKDVLSLAGSHEGIEFVFREMPVGGSALDAVGVPLPEETLAVAKASDAVLLGAIGGYKWDANEKHLKPETGLLQLRAGLGVFANLRPAAVLPQLVESSTLKKEVAEGVDIMVVRELTGGIYFGKPRGFGTNDIGEEIGFNTEVYSTSEIDRIARVAFEVARKRHGKLCSVDKANVLEASMLWRKRVTMLASEFPDVELSHMYVDNAAMQLIRNPKQFDTIVTNNIFGDILSDEASMLTGSIGMLPSASVGESGPGLFEPIHGSAPDIAGQDKANPLATVLSAAMLLRYGLGEEEAARRIETAVLDTLNKGFRTGDIYSDGMVIISLNIYSTHSYEKLITFVVIHLETLHCITLEIA
