# Supplementary material for: Genome-Guided Analysis of Seven Weed Species Reveals Conserved Sequence and Structural Features of Key Gene Targets for Herbicide Development
Source: Front Plant Sci. 2022 Jun 29;13:909073. doi: 10.3389/fpls.2022.909073 (PMC9277346; doi:10.3389/fpls.2022.909073)
Supplement: Supplementary file 16 [file Data_Sheet_2.zip › HerbicideTargetGenes_CDS_Proteins_18SrRNA/IPMI.prot.fasta]

>AW_maker-scf7180005491253-exonerate_protein2genome-gene-0.0-mRNA-1
MSPQQTQRSPSTTGSVKNVMTMTEKILARASEKSQLTPGENVWVNTDILMTHDVCGPGAFGIFKKEFGNNAKVWDPEKIVIIPDHYIFTSDERANRNVDILRDYAKEQNIKYFYDITDLSDFKVNPDYKGVCHVALAQEGHCRPGEVLLGTDSHTCNAGAFGQFATGIGNTDAGFVLGTGKILLKVPPTLRFVMDGEMPDYLLAKDLILQIIGEISVSGATYKSMEFVGSTVESLTMEERMTLCNMVVEAGGKNGVVPADATTFKYLEGKTSTPYEPLYSDGQAR
>BT_maker-scf7180004838610-exonerate_protein2genome-gene-0.0-mRNA-1_plus18aaupstream
MVLDVFDCKILIFQVKNMTMTEKLLAKASEKLHVVPGENLWANVDVLMTNDITGPGAFGVFKREFGENAKVWDREKVVVIPDHYIFTADERANRNVDTLRDFCNEQNIKYFYDIKDLGNFQANPDYKGVCHIALAQEGHCRPGEVLVGTDSHTCTAGAFGQFASGIGNTDAGFVLGTGKILLKVPQTIRFVLDGEIPNYILAKDLILQVIGEISMAGATYKTMEFVGTAVESSTMEDRMTLCNMVIEAGGKNGVIPADKTTYDYLKDKTTAHYEPVYSDDQARFLVEYHFDTSKLEPLVAKPHSPDNRALARECKDVKIDRVYIGSCTGGKTEDFMAAAKVLLASGKKVKVPTFLVPATQKVWMDLYTLPVPESGGKTCSQIFEDAGCDTPASPSCGACMGGPRDTHARLNEPQVCVSTTNRNFPGRMGHMEGQIYLASPYTAAASALTGHVTDPREFLQ
>FW_maker-scf7180001663419-exonerate_protein2genome-gene-0.1-mRNA-1
MTMTEKIFSRASKKSLLSPGENVWVNVDVLMTHDVCGPGVIGTFKKEFGNDAKVWDREKVVIIPDHYIFTTDERANRNVDIIRDFSHEQKIKYFYDITDLSNFKANPDYKGVCHVALAQEGHCRPGEVLLGTDSHTCTAGAFGQFATGIGITDGGFVLGTGKLLLKVPPTLRFVLDGEMPDYLLAKDLILQIIGEISVSGATYKAMEFVGSTIESLTMEERMTLCNMVVEAGGKNGIVPADATTFKYLEDKTSVPYEPVYSDDQARFLAEYRIDVTKLEPLVAKPHSPDNRALARECKDVKIDRVYIGSCTGGKTEDFLAAARVFLASGQKVKVPTFLVPATQKVWMDVYTLPVPGSGGKTCSQIFEAAGCDTPTSPSCGACLGGPKDTYARLNEPQVCVSTTNRNFPGRMGNKDGQIYLASPYTAAASALTGFVTDPRDFLH
>FW_maker-scf7180001676627-exonerate_protein2genome-gene-0.0-mRNA-1
MAPERKPSTTGSVKTGMTMTEKIFARASEKSQLSPGENVWVNIDVLMTHDVCGPGAIGVFNKEFGNKAKVWDREKIVLIPDHYIFTSDERANRNVDILRDFANEQNIKYFYDIVDRGNFRANPDYKGVCHIALAQEGHCRPGEILVGTDSHTCTAGAFGQFATGIGNTDAGFVLGTGKLLLKVPPTLRFVLDGEMPDYLLAKDLILQIIGEISVSGATYKAMEFVGTTVDSLSMEERMTLCNMVVEAGGKNGIVPADATTFKYLEDKTSQPYEPVYSDAQAGFIAEYRIDVTKLEPLVAKPHSPDNRGLARECKDVKLDRVYIGSCTGGKTEDFLAAAKVLLASGDKVKVPTFIVPATQKVWMDLYTLPVPGSGGKTCSQIFEQAGCDTPRSPSCGACVGGPLDTYARMNEPQVCLSTTNRNFPGRMGNKEGQIYLASPYTAAASALTGFVTDPRDFLH
>FW_maker-scf7180001682993-exonerate_protein2genome-gene-0.0-mRNA-1
MAPERKPSTTGSVKSGMTMTEKIFARASEKSQLSPGENVWVNIDVLMTHDVCGPGAIGVFNKEFGNNAKVWDREKIVLIPDHYIFTSDERANRNVDILRDFANEQNIKYFYDIVDRGNFRANPDYKGVCHIALAQEGHCRPGEILVGTDSHTCTAGAFGQFATGIGNTDAGFVLGTGKLLLKVPPTLRFVLDGEMPDYLLAKDLILQIIGEISVSGATYKAMEFVGTTVDSLSMEERMTLCNMVVEAGGKNGIVPADATTFKYLEDKTSQPYEPVYSDAQAGFIAEYRIDVTKLEPLVAKVR
>LC_maker-scf7180005538944-exonerate_protein2genome-gene-0.0-mRNA-1
FCFASVLQKDVGFSAFCKQPSFPCSAQINKKRVSRKIVSVIAPQQSERSPSTTGGVKTAMTMTEKILARAAEKTQLVPGENAWVNVDILMTHDVCGPGSIGIFKKEFGENAKVWDREKVVIIPDHYIFTTDERANRNVDILRDFCTEQNIKYFYDIKDLGNFKANPDYKGVCHVALAQEGHCRPGEVLLGTDSHTCTAGAFGQFATGIGNTDAGFVLGTGKLLLKVPPTLRFVMDGEMPDYLLAKDLILQIIGEISVAGATYKAMEFVGSTVESLTMEERMTLCNMVVEAGGKNGVVPADSTTYKYLEGKTSLPYEPVYSDGQARFLKEYRFDISKLEPLVAKPHSPDNRALARECKDVKIDRVYIGSCTGGKTEDFMAAAKVFLASGKKVKVPTFLVPATQKVWMDIYTLPVPGSGGKTCSQIFEEAGCDTPASPSCGACLGGPRDTYARMNEAQVCVSTTNRNFPGRMGHKEGQIYLASPYTAAASALTGFVTDPREFLQ
>LC_maker-scf7180005587121-exonerate_protein2genome-gene-0.0-mRNA-1
MSPQQSERKPSTTGALKTGMTMTEKILARASEKTQLNPGENVWVDVDVFMTHDVCGPGAFAVFKNEFGENAKVWNREKIVVIPDHYIFTSDERANRNVNVLRDYCVEQEIKYFYDIKDLGNFRANPDYKGVCHVALAQEGHCRPGEVLLGTDSHTCTAGAFGQFATGIGTTDAGFVLGTGKLLLKVPPTLRFVMDGEMPDYLLAKDLILQIIGEISVAGATYKAMEFVGSTVESLTMEERMTLCNMVIEAGGKNGVVPADSTTYKYLQDRTSVPYEPVYSDGQARFLSEYKFDISKLEPLVAKPHSPDNRALARECKDVKIDRVYIGSCTGGKTEDFMAAAKVFLASGKKVKVPTFLVPATQKVWLDIYSLPVPGSGGKTCSQIFEEAGCDTPASPSCAACLGGPKDTYARMNEPLVCVSTTNRNFPGRMGHKEGQIYLASPYTAAASALTGFVTDPREFLQ
>P_maker-scf7180005476017-exonerate_protein2genome-gene-0.0-mRNA-1
SCLVRIRTPVLAGAFGQFATGIGNTDAGFVLGTGKALLKVPPILRFVLDGEMPDYLLSKDLILQIIGEISVSGATYKAMEFVGTTIESLTMEERMTLCNMVVEAGGKNGIVPADATTYKYLEDKTSVPYEPVYSDDQARFLAEYRIDVSKLEPLVAKPHSPDNRASARECKDVKIDRVYIGSCTGGKTEDFMAAAKVLLASGEKVKVPTFLVPATQKVWMDIYTLPVPGAGGKTCSQIFEAAGCDTPTSPSCGACLGGPKDTYARINEPQVCVSTTNRNFPGRMGHKDGQIYLASPYTAAASALTGFVTDPRDYLR
>RV_maker-scf7180000694318-exonerate_protein2genome-gene-0.2-mRNA-1
MQKDVGISAFSSQASFSIKSSKKRVSKKIVSVMAPQQSERKPSTTGAVKTGMTMTEKILARASEKSQLSPGENVWVNVDILMTHDVCGPGAIGIFKKEFGEDAKVWDREKVVIIPDHYIFTADERANRNVDILRDFCTEQNIKYFYDIKDLGNFKANPDYKGVCHIALAQEGHCRPGEVLLGTDSHTCTAGAFGQFATGIGNTDAGFVLGAGKLLLKVPPTLRFVMDGEMPSYLLAKDLILQIIGEISVAGATYKSMEFVGSTVESLSMEERMTLCNMVVEAGGKNGVIPADSTTYKYLEDKTSMPYEPVYSDEQARFLQEYRFDISKLEPLVAKPHSPDNRALARECKDVKIDRVYIGSCTGGKTEDFMAAAKVFLASGKKVKVPTFLVPATQKVWMDVYALEVPGSGGKTCSQIFEEAGCDTPTSPSCGACLGGPRDTYARMNEPQVCVSTTNRNFPGRMGHKEGQIYLASPYTAAASALTGFVTDPREFLQ
>WH_maker-scf7180000958214-exonerate_protein2genome-gene-0.0-mRNA-1
MSFHLLTFCHHAEHLSSQPLLAFGFSQVWDREKIVIIPDHYIFTNDERANRNVDILRDFCLEQNIKYFYDIKDRGNFRVNPDYKGVCHIALAQEGHCRPGEVLLGTDSHTCNAGAFGQFATGIGNTDAGFVMGTGKILLKVPPTLRFVLDGEMPKFLLAKDLILQIIGEITVAGATYKSMEFVGSTIESLNMEERMTLCNMVVEAGGKNGIIPADQITFDYLKDKTSKSFEPVYSDGNASYIQEYKIDVSKLEPVVAKPHSPDNRGLARECKDVKIDRVYIGSCTGGKTEDFLAAAKVFLASGKKVKVPTFLVPATQKVWMDIYALPVPGSGGKTCSQIFEEAGCDVPTSPSCGACLGGPRDTYARMNEPQVCVSTTNRNFPGRMGHKEGQIYLASPYTAAASALTGYVTDPRDFLQ
