# Supplementary material for: Genome-Guided Analysis of Seven Weed Species Reveals Conserved Sequence and Structural Features of Key Gene Targets for Herbicide Development
Source: Front Plant Sci. 2022 Jun 29;13:909073. doi: 10.3389/fpls.2022.909073 (PMC9277346; doi:10.3389/fpls.2022.909073)
Supplement: Supplementary file 16 [file Data_Sheet_2.zip › HerbicideTargetGenes_CDS_Proteins_18SrRNA/IPMS.CDS.fasta]

>AW_maker-scf7180005490049-exonerate_protein2genome-gene-0.0-mRNA-1
ATGGCGGCAACTTTAACCCCTTCTTCTCTCTTCTCTACTACCCCCTCTTCAACCCCTAAACCCTTCTTTCCCAAAACCCCTTTATCTTCCCTCCTTTCTCTCTCCTCCCTTAAACCCTCCACTTTCTCTCTCAAACCCACCACCACCCGCTTAACATCCATCACCCGCTGTTCATCATCATCATCATCATCATCTTCCCCGGCCCGACCCGAATACACCCCCAACAAAATCTCCGACCCAAACTACGTCCGTATCTTCGACACGACCCTGCGAGATGGCGAGCAATCTCCTGGCGCGTCAATGACGCCCAAGCAAAAGCTGGAGATTGCTCGCCACCTCGCACGCCTCGGGGTCGACATAATCGAGGCGGGGTTTCCAGCCGCCTCGAACGCCGACCTCGAGGCGGTCAAGAGCATTGCCATAGAAGTTGGCAATGCGGTTGACAATGACGGGTACGTGCCCGTCATTTGCGGGCTGTCGAGGTGTAATAAGGGGGACATTGATGCGGCCTGGGAGGCAGTGAAGTATGCAAAGAAGCCAAGGATACATACATTCATAGCAACAAGTGAGATACATATGAAACATAAGTTGAATAAGAGTAGAGAACAAGTAGTTGAGATTGCAAGGAGTATGGTTATGTATGCTAGAAGTTTGGGCTGTCAAGATGTTGAGTTTAGTCCTGAAGATGCTGGCAGATCAGATAGGGATTTTCTTTATCAAATTTTAGGAGAAGTTATTAAGGCTGGAGCTACTACTTTAAACATTCCTGATACCGTAGGCTATACTGTTCCTAATGAGTTTGGACAATTGATAGCTGATATAAAGGCTAATACACCTGGTATCGAGAATGTGATCATCTCAACACATTGTCAAAATGATCTTGGTCTTTCAACTGCCAATACAGTCGCTGGAGCGTGTGCTGGTGCAAGACAATTAGAGGTAACAATAAATGGAATCGGTGAAAGAGCAGGAAATGCTTCACTTGAAGAGGTTGTCATGACTATAAAATGTCGTGGGCAATCAATGGGGGGTCTTTACACTGGGATTCGGACTGAACACATTGTCAAGGCCAGCAAGATGGTGGCGGAGTATACAGGATTGCTTGTACAGCCACATAAAGCTATCGTTGGAGCTAATGCTTTTAAACATGAAAGTGGAATTCACCAGCATGGAATGCTAAAACACAAAGGCACTTATGAGATCATGTCTCCAGAAGACATAGGGCTCCAGAGAGCTGATGAATCAGGCCTTGTTCTGGGAAAACTTAGGTATGGACACTGTGTTTTATTTTTTATTTGTAGTCTATGGCGGTGGAGTTCCATTGAAGATGAATCCTTTCAGTTTTTTCTATTCCCTTCTCATGCAAATTACATGGAGTGCATATTTACCTTGTAA
>AW_maker-scf7180005501823-exonerate_protein2genome-gene-0.0-mRNA-1
AGATCAGATAGAGAATTTCTCTATCAGATATTAGGAGAAGTTATTAAGGCTGGAGCTACCACTTTAAATATTCCTGATACCGTAGGCTATACAGTTCCTCATGAGTTTGGAAAATTGATTGCTGATATAAAGGCTAATACTCCTGGAATTGAGAATGTGATCATCTCAACGCATTGTCAGAATGATCTTGGGCTTTCTACTGCTAATACAGTGGCTGGAGCTTGCTCTGGGGCAAGACAATTAGAGGTAACAATTAATGGAATCGGTGAAAGAGCTGGAAATGCTTCACTGGAAGAGGTGGTCATGACCATAAAATGTCGCGGGCAATCAATGGGGGTTCTTTATACTGGGATTCGGACAGAACACATTGTAAAAGCTAGCAAGATGGTAGCGGAGTATACAGGATTGCTTGTGCAGCCTCATAAAGCCATAGTGGGAGCTAATGCTTTTAAGCATGAAAGTGGAATTCACCAGCATGGGATGCTAAAACACAAAGGCACTTACGAGATCATGTCTCCAGAAGACATAGGGCTTCAGAGAGCTGATGAATCAGGTCTTGTTCTTGGTAAACTAAGTGGGCGGCATGCATTGCAAAATAAACTTGAGCAGTTGGGATACTTCTTTGAAGGGAAGGAACTTGATGACATATTTTGGCGTTTTAAGTCAGTTGCTGAAAAGAAAAAGCTTGTCTTGGATGAGGACATTGAAGCCTTAGTTTTCGATGAGATTTACCAGCCAGACTCAATTTGGTCACTTGGTGATCTCCAGGTCACCTGTGGAAGTCTTGGACTTTCAACCGCAACTGTTAAGCTCATTGATGCTGATGGAAAGGAACACATTTCTTGCTCAGTTGGGACTGGACCCGTTGATTCTGCATATAAAGCTGTGGACTTAATTGTCAAGGTTCCTGTGACCCTGCTCGAGTACTCGCTATCAGCAGTGACAGAAGGTATAGATGCGATTGCTACCACCCGAGTTCTAATACGTGGAGTGAATGGTTTCACTTCCATGCTAACTACTGGGGAGCAAATTTCCCGAACTTTCAGTGGGAGTGGATCTGAAGTGGATATTGTAGTGTCAAGTGTTCGAGCTTACATTAGTGCCTTAAATAAGATGTTAGCATACAAGAAAAAACCTGTTCAGAAAGTTGCAGCAGGAAATTCTCATGTTTCTGCCCCAAATGGCACCATGCCCACTGCTACCACTTGA
>AW_maker-scf7180005567112-exonerate_protein2genome-gene-0.0-mRNA-1
ATGGCGGCAACTTTAACCCCCTCTTCTCTCTTCTCCACTAACCCCACTTCAACCCCCTCTTTCCTCCCTAAACCCATCTTTCCCAAAACCCCTTTAACTTCCCTCATTTCTCTCTCCTCCATTAAACCCTCCCCTTTCTCTCTCAAACCCACCACCACTACCACCCGCTTAACACCTATCACCCGCTGCTCATCATCATCCCCCACCCGACCCGAATACACCCCCAACAGAATCTCCGACCCTAACTACGTCCGTATCTTCGATACGACACTGCGAGATGGCGAGCAATCTCCTGGTGCGTCAATGACACCCAAGCAAAAGCTCGAGATTGCTCGCCACCTCGCACGCCTCGGGGTCGACATTATCGAGGCGGGGTTTCCAGCCGCCTCCAATGCCGACCTCGAGGCGGTCAAAAGCATTGCCATTGAAGTTGGCAATGCGGTTGACGATGATGGGTATGTGCCCGTCATTTGTGGGCTGTCGAGGTGTAATAAGGGGGATATTGATGCGGCTTGGGAAGCAGTTAAGAATGCTAAGAAGCCTAGGATACATACTTTCATAGCAACAAGTGAGATACATATGAAACATAAGTTGAATAAGAGTAGGGAAGAAGTAGTTGAGATTGCAAGGAGTATGGTTAAGTATGCTAGAAGTTTGGGGTGTCAAGATGTTGAGTTTAGTCCTGAAGATGCTGGCAGATCAGATAGGGATTTTCTTTATCAAATTTTAGGAGAAGTTATTAAGGCTGGAGCTACTACTTTAAATATTCCTGATACCGTAGGCTATACTGTTCCTAATGAGTTTGGACAATTGATTGCTGATATAAAGGCTAATACACCGGGTATCGAGAATGTGATCATCTCAACACATTGTCAGAATGATCTTGGTCTTTCAACTGCCAATACAGTCGCTGGAGCATGCGCTGGTGCAAGACAATTAGAGGTAACAATAAATGGAATCGGTGAAAGAGCAGGAAATGCTTCACTTGAAGAGGTTGTCATGACTATAAAATGTCGTGGGCTAGCAATGGGGGGTCTTTACACTGGGATTCGGACAGAACACATTGTCAAGGCTAGCAAGATGGTGGCTGAGTATACAGGATTGCTTGTACAGCCACATAAAGCTATCGTTGGAGCTAATGCTTTTAAACATGAAAGTGGAATTCACCAGCATGGAATGCTAAAACACAAAGGCACTTACGAGATCATTTCTCCAGAAGACATAGGGCTCCAGAGAGCTGATGAATCAGGCCTTGTTTTGGGAAAACTTAGGTATGAGAACTGTGTTTTTTTAAAATGTTTTTGGCGGTGGAGTTCCATTGAAGATGAATCCCTTCAATTTTCTCTATCCCTTTCTCCTGCAAATTACATGGAGTGCATATTTACTTTATAA
>BT_maker-scf7180004846177-exonerate_protein2genome-gene-0.3-mRNA-1
ATGGCGTCTATCACCGCCACAAACCACACATTTTCCCGTAACCCTAACATCTCATTCAACCACAAAAATCCTCTCATTCACTCTCAATCTCTCATCTTCAAACCATCAACCAAACACTCCCTTATCCGTTGCTCAATCCGAAATCGACCCGAATACACACCGAACCACATACCCGACCCGAACTATATCCGAATCTTCGACACAACACTCCGTGATGGGGAACAATCACCCGGGGCAACAATGACAACAAAGGAAAAACTTGACGTGGCACGTCAATTAGCTAAACTTGGTGTTGATATTATTGAAGCTGGTTTTCCTGCTTCTTCTGAAGCTGATCTTGAAGCTGTCAAGCTAATTGCTAAGGAAGTTGGTAATGGTGTTTATGAAGAGGGACATGTACCGGTTATTTGTGGACTTGCGAGGTGTAATAAGAGGGATATTGATAAGGCTTGGGAGGCTGTGAAATATGCAAAGAAACCGAGGATTCATACGTTTATTGCCACGAGTGAGATACATATGAAGTTTAAGTTGAAGATGAGTAGAGATGAAGTTGTTGAGAAAGCTAGGAGTATGGTTGCTTATGCAAGGAGTATTGGCTGTGAGGATGTTGAATTTAGCCCTGAAGATGCTGGAAGATCAGATCCGGAGTTCCTTTATCATATCCTTGGAGAGGTTATCAAAGCTGGCGCGACAACCCTTAACATCCCTGATACTGTTGGATACACTGTGCCCAGCGAATTCGGACAATTGATTGCTGATATAAAAGCCAATACCGCAGGAATTGAAGATGTGATCATTTCAACACACTGCCAGAACGATCTTGGGCTTTCTACTGCCAATACCTTAGCTGGAGCATGTGCAGGTGCAAGACAAGTAGAAGTGACCATCAATGGTATTGGTGAAAGAGCTGGAAATGCTTCTTTGGAGGAGGTTGTAATGGCCTTAAAATGTCGTGGAGAGCAAGTACTAGGTGGCCTATATACAGGGATTAATACAAAACATATACACATTTCAAGCAAGATGGTAGAGGAGTACACGGGGCTTCATGTGCAGCCACACAAGGCCATTGTTGGAGCTAATGCTTTTGCTCATGAAAGTGGCATCCATCAGGATGGAATGTTAAAACACAAAGATACATATGAGATTATATCTCCTGAAGATATTGGGCTTCATCGTGCTAGTGAATCTGGTATTGTCCTTGGGAAACTCAGTGGGCGCCATGCTTTGCAATCCAAAATGCTTGAGCTTGGATACGACATTGAGGGAAAAGAACTTGATGACCTCTTTTGGCGATTCAAATCTGTGGCTGAGAAGAAAAAGAAAATTACAGATGATGACCTGATAGCACTGATGTCAGATGAAGTTTTCCAGCCTCAATTTGTTTGGCAACTTCAAAATGTACAGGTTACCTGTGGAAGTCTTGGCCTTTCTACGGCAACTGTTAAGCTCATTGACGCTGATGGTCAAGAGCATATTTCTTGTTCTGTTGGAACAGGGCCAGTTGATGCGGCTTATAAGGCAGTTGATCTCATTGTCAAGGTACCTGTATCACTCCTTGAGTATTCCATGAATGCAGTCACGGAAGGTATAGACGCCATAGCTTCAACAAGAGTCTTAATTCGTGGAGAGAATGGTCATACATCAACCCATGCTTTAACTGGAGAGACTGTTCACCGTACATTTAGTGGAACCGGAGCAGATATGGATATTGTTATCTCTAGTGTCCGAGCCTATATTGGTGCTTTGAATAAGATGATGAGTTTCAGAAAACTGTTAGCGAAACACAACAAACCCGAAGGCAGTGCAGTTGTATAG
>FW_maker-scf7180001722408-exonerate_protein2genome-gene-0.0-mRNA-1
GTCATCATTTCAACCCATTGCCAGAATGATCTAGGACTTTCTACTGCCAATACTTTAGAGGGGGCTTATAACGGTGCAAGACAGTTAGAAGTAACAATAAACGGAATTGGAGAGAGAGCCGGTAACGCCTCTTTGGAAGAGGTGGTAATGACGATAAAATGCAAAGGAGAATTGTTGGGTGGTCTTTACACCGGCATTAATACAAGACATATCGTCATGGCTAGCAAGATGGTGGAAGAATACAGTGGATTGATGGTGCAGCCTCACAAGGCTATTGTCGGTGCTAACGCTTTTGCTCATGAGAGTGGAATCCATCAAGATGGTATGTTAAAAAACAAAAGCACGTATGAAATCATGTCTCCTGAAGATATCGGGCTTTTTCGATCTAATGAATCTGGACTCACACTTGGAAAACTAAGTGGACGCCATGCTTTGAAATCTAAACTTTTGGAGCTTGGGTATGACATTGATGGGAAGGAACTTAATGATCTCTTTTGGCGGTTTAAATCGGTTGCTGAAATGAAGAAGGTTATTACTGATGATGATTTAGTAGCGTTGGTATCAGATGAAGTTTTTCAACCGCAAGTTGTTTGGAAGTTTGGAGATGTACAGGTTACATGTGGGACTTTAGGTCTTTCTACAGCAACGGTAAAATTAATGGATAATGACGGGAAAGAATATATTGCTTGTTCTACTGGAACAGGACCAGTTGATGCAGCTTATAAGGCGGTTGACATTATTGTGAAGGCACCTGTAAAACTCCTTGAGTACTCGATGTCTGCTGTTACAGCAGGGATTGATGCAATAGCTAGCACCCGGGTTGTAATTGATTCAGACGACGACAACACATCAACTCATTCTTCTGGAGAGAAAATGGTGCGGACTTATAGTGGAACAGGAGCATCCATGGATATCGTTATCTCGAGTGTCAGAGCCTATGTTGGCGCCCTTAACAAAATGTTAGGAATGAAGAAGCCGTTAAATTGA
>FW_maker-scf7180001734836-exonerate_protein2genome-gene-0.0-mRNA-1
GTCATCATTTCAACCCATTGCCAGAATGATCTAGGACTTTCTACTGCCAATACTTTAGAGGGGGCTTATAACGGTGCAAGACAGTTAGAAGTAACAATAAACGGAATTGGAGAGAGAGCCGGTAACGCCTCTTTGGAAGAGGTGGTAATGACGATAAAATGCAAAGGAGAATTGTTGGGTGGTCTTTACACCGGCATTAATACAAGACATATCGTCATGGCTAGCAAGATGGTGGAAGAATACAGTGGATTGATGGTGCAGCCTCACAAGGCTATTGTCGGTGCTAACGCTTTTGCTCATGAGAGTGGAATCCATCAAGATGGAATGTTAAAGAACAAAAGCACGTATGAAATCATGTCTCCTGAAGATATCGGGCTTTTTCGATCTAATGAATCTGGACTTACACTTGGAAAACTAAGTGGACGACATGCGTTGAAATCTAAACTTTTGGAGCTTGGTTATGACATAGACGGAAAGGAACTTAATGATCTCTTTTGGCGGTTTAAATCCGTTGCTGAAATGAAAAAGGTTATTACTGATGATGATTTAGTAGCTTTGGTATCAGATGAAGTTTTTCAGCCGCAAGTTGTTTGGAAGTTTGGAGATGTACAGGTTACATGTGGGACTTTAGGTCTTTCTACAGCAACGGTAAAATTAATAGATAATGACGGGAAAGAATATATTGCTTGTTCTACGGGAACAGGACCTGTTGATGCAGCTTATAAGGCGGTTGACATAATTGTGAAGGCACCTGTAAAGCTCCTCGAGTACTCGATGTCTGCAGTTACAGCAGGTATTGATGCAATAGCTAGCACCCGGGTTGTAATTGATTCAGAAGACGACAACACATCAACTCATTCTTCTGGAGAGAAAATGGTGCGGACTTATAGTGGAACAGGAGCATCCATGGATATTGTTATCTCGAGTGTCAGAGCCTATGTTGGTGCCCTTAACAAAATGTTAGGAATGAAGAAGCCGTCAAATTGA
>LC_maker-scf7180005517894-exonerate_protein2genome-gene-0.0-mRNA-1
ATGGCCAGGCAGCCCATCATAGCACCGGTACGCAGCTCATTCACTCCCAAGGCAGCTTTTTTCCGTACACTCTGCCTCCGGAATGCCCCTTCCGCCGCCTCCGTCGCCATTCGCTGTTCCATCACCCGGCGGCCGGAGTACATCCCAAACCACATTCCGGACTCCAAATACGTTCGGATATTCGACACCACCCTGCGCGACGGCGAACAGTCCCCTGGCGCCACCATGACCACCAAAGAGAAGCTCGACATCGCCCGCCAGCTCGCGCGTCTCGGCGTTGACATAATCGAGGCCGGGTTCCCGGCCTCCTCCGATGCCGACTTTGAAGCCGTGAAATTGATAGCGCGTGAGGTAGGGACTGCTGATTCTGATCATGTTCCTGTTATCTGCGGCTTGTCCAGGTGCAACAAGAGGGACATTGAAAGGGCGTGGGAGGCGGTCAAGTACGCGAAGAAGCCGAGGATTCACACGTTTATTGCCACCAGTGAAATTCACATGGAGCACAAGCTGAAGATGACGCCGGAGCAGGTGATTGACAAGGCTAGGAGCATGGTTGCTTTTGCCAGGAGCTTGGGATGTGATGATGTCGAGTTTAGCCCGGAAGATGCTGGAAGATCAGACCGGGAGTTTCTATATCAAATTCTGGGAGAAGTTATACGTGCAGGGGCAACGACTCTAAACATCCCTGATACAGTTGGCTACACTTTACCCAATGAGTTTGGACAACTGATTGCTGATATAAAGGCCAACACCTCCGGAATTGAAAATGTGATAATTTCAACACACTGCCAGAATGACCTTGGGCTTTCTACTGCTAATACGCTAGCGGGAGCACAAGCTGGTGCAAGGCAACTAGAGGTGACTATTAATGGCATTGGGGAGAGAGCTGGCAATGCTTCTTTAGAGGAGGTTGTAATGGCCTTGAAATGTCGTGGAGCACAATTACTTGACGGTCTGTATACAGGGATTAATACACAACATATTACTATGGCAAGCAAGATGGTCGAAGAGTACAGTGGGCTGCGCATCCAGCCGCACAAAGCAATTGTTGGAGCTAATGCTTTTGCCCATGAAAGTGGCATCCATCAGGATGGAATGCTTAAACATAAAAATACATATGAAATTATATCTCCTGAAGATATTGGACTTCTTCGCTCTAATGAATCTGGCATTGTGCTTGGAAAACTCAGTGGGCGCCATGCTCTCAAAGCAAAAATGTTGGAGCTTGGATATGATATTGATGGACAGGTACTTGATGACCTTTTCACACGCTTCAAAGCTGTAGCAGGAAATAAAAAGAATGTGACCGATGAAGATCTGATTGCTCTAGTTTCCGATGAAGTCTTCCAGCCTCAAGTTATCTTTAAACTTGAAGATGTTCAGGTTACATGTGGAAGTCTTGGCCTTTCAACTGCCACCGTTAAACTCACTGCTGAGAATGGAGACGAGCATATTGCCTGTTCAGTTGGAACAGGGCCGGTTGATGCAGCATATAAAGCGGTTGATCTTATTGTTAAGGCTCCCGTTAAACTTGTCGAGTATTCCCTGAATGCGGTCAATGAAGGTATTGATGCAATAGCCACAACGAGGGTCCTAATTCGTGGAGAGAACAACACTGCAATAACCCATGCTACAGGTGCAACTGTCAACCGTGCATTCAGTGGAACAGGAGCATCAATGGATATCGTCATTTCCAGTGTGCGTGCCTACGTTGGTGCGCTCAACAAAATGCTGGGCTACCAAAGTCGCTTGAAAAATGAAGAGGGTGAGAGCAAAAAGAATGTGTTAAATGCAGTTGAACTCAAGTAA
>P_maker-scf7180005502007-exonerate_protein2genome-gene-0.0-mRNA-1
ATGACCACAAAGGAAAAGCTCGACATCGCTCGCCACCTGGCTAAGCTTGGAGTCGACATTATCGAAGCCGGCTTCCCCGCTTCATCCGAAGCCGACTTGGAAGCCGTTAAACTTATTGCAAAACAAGTTGGCAATCATGCTGCTGTAACTGTTGTTGGTGAACAAACTTATGAATATGTGCCTGTGATATGTGGGTTGAGTAGGTGTAACAAGAATGATATTGATAAGGCGTGGGAGGCGGTTAAGTACGCCAGGTATCCGCGGATACATACCTTTATTGCCACTAGTGAGATTCATATGAAGTATAAGTTGAAGATGAGTAAGGAGGAGGTGGTTGAGAAGGCGCGGAGTATGGTGGCGTATGCCAGGAGTTTGGGGTGTCCTGATGTTGAGTTTAGTCCCGAAGATGCCGGAAGATCAGAGAGGGAATTTTTATATGAGATATTGGGTGAGGTTATAAAAGCCGGGGCAACGACTCTTAACATTCCCGACACTGTTGGTTATAACTGGCCTCGTGAATTCGGCCAGCTTATTGCTGACATAAAAGCCAATACACCTGGCATTGAGAATGTCATTATTTCTACACATTGCCAGAATGATCTAGGACTTTCTACTGCCAATACTTTAGAGGGGGCTTATAATGGTGCAAGGCAATTAGAAGTAACAATAAACGGGATTGGAGAGAGAGCCGGTAATGCTTCTCTGGAAGAGGTGGTAATGACTTTAAAATGCAAAGGAGAATTATTGGGCGGTCTTTACACTGGAATCAATACAAGACATATTATCATGGCTAGCAAGATGGTGGAAGAATACAGTGGATTGCTGGTGCAGCCTCACAAGGCTATTGTTGGTGCTAATGCTTTTGCTCATGAAAGTGGTATCCATCAAGATGGAATGCTGAAGAACAAAAGTACATATGAAATCATGTCTCCAGAAGATATTGGACTTTTTAGATCAAATGAAGCTGGTCTTACACTTGGAAAACTTAGTGGACGCCATGCTTTGAAGGCTAAACTCCTTGAGCTCGGTTATGACATTGATGGGAAAGAACTTAATGATCTCTTTTGGCGGTTTAAATCTGTTGCGGAAATGAAAAAGGTTATTACTGATGATGATCTAATAGCATTGGTATCAGATGAGGTTTTCCAGCCCAAAGTTATTTGGAAATTTGGAGATGTACAGGTTACATGTGGGACTTTAGGTCTTTCAACAGCAACAGTTAAATTAATAGATACCGAAGGGGAAGAACACATTGCTTGTTCTACTGGAACAGGACCAGTTGATGCAGCATATAAGGCGGTTGATCTTATTGTGAAGGCTCATGTAAAACTTCTTGAGTACTCGATGTCTGCAGTTACAGCCGGCATTGATGCGATAGCCAGCACACGTGTGGTGATTGCTGCAGAAAACGACCACACAACAACTCATGCTTCTGGAGAAAAAATGACACGGACATATAGCGGAACAGGGGCATCTATGGATATCGTCATATCCAGCGTCAGAGCTTATATCGGTGCAATCAACAAGATGTTAGGGTTGAAGAAGCAACAAGAAGATGTTAGGGTTGAAGAAGCAGTGAAATTAAACAATTGA
>RV_maker-scf7180000693137-exonerate_protein2genome-gene-0.0-mRNA-1
ATGGCGTCTCTGTCCACAAAAGTTCGTATAGCCACCGCCGTCCCCTCCTCCAAAAACACCACCGCCGCCGCCACCACCGGCTCAGGCACCGCTTCATTTCTCCCCCACAAAACCAAGCTTTTTGCTTTACGCTACAAACCTTCATTTAACCATGCTCATCAAAGGTCGCTTCTCATTAGGTGCTCAACGCCCAGTCGCCGCCGGCCCGAGTACATTCCTAACCACATACCTGATCCGAACTACGTGCGGGTGTTCGACACGACTCTCCGTGACGGTGAACAGTCTCCCGGAGCAACTATGACGACTAAACAGAAGCTGGATATTGCTCGACAGTTGTCCAAGCTTGGTGTTGATATCATTGAAGCTGGATTTCCTGCGGCTTCTGAAGCTGACCTTGAAGCTGTGAAACTTATAGCTAAAGAAGTTGGGAATACTGATAACGGAGATGGGCATGTGCCCGTTATTTGTGGGTTGGCTAGGTGTAATATGCGGGACATTGATAAGTCTTGGGAGGCTGTGCAGTATGCGAGGAAGCCGAGAATTCATACATTTATCGCGACCAGTGAGATTCATATGAAGTATAAGTTGAAGAAGACGAGGGAAGAAGTGGTGGAGAAGGCTAGGAGTATGGTGGCCTACGCTAGAAGCTTGGGCTGTAATGATGTTGAGTTTAGTCCAGAAGATGCGGGAAGGTCAGACAGGGAATTTCTTTATCACATTCTGGAAGAGGTGATCAAAGCTGGTGCAACAACCCTCAACATCCCTGATACTGTTGGCTACACTCTACCTAATGAGTTTGGACAATTGATTGCAGACATAAAGGCCAACACCCCTGGAATTGAGAATGTGATTATTTCAACACACTGTCAGAATGATCTTGGACTTTCTACAGCTAACACTATTGCTGGGGCATGTGCAGGTGCTAGACAAGTAGAAGTTACTATAAATGGAATTGGTGAAAGAGCTGGTAATGCTTCTCTGGAAGAGGTTGTAATGGCCCTCAGGTGCCGTGGAGAGCAAGTATTAGGTGGACTACACACAGGGATCAATATACAACATATTATTATGGCAAGCAAGATGGTAGAGGAGTATAGTGGACTGCAGGTCCAGCCACACAAGGCAATTGTTGGAGCTAATGCTTTTGCTCACGAAAGTGGTATTCATCAGGATGGAATGCTTAAACACAAAAATACTTATGAGATTATAGCCCCTGAAGATATTGGGCTTCAGCGAACCAATGAATCTGGAATTGTCCTGGGGAAGCTCAGTGGACGTCATGCTTTGAAAGCAAAACTCGAAGAGCTTGGTTATGACATTGATGGTAAAGAACTTGACGATCTCTTTTGGCGTTTCAAATCTGTAGCAGAAAAGAAAAAGGTAACTGGAGATTGTTGCTACTTGATTCTTTCTGATCTGTTCCTTTTCCAAATATGTCACAAATTGTTCATGGCAAACTTGAACAAGTAG
>WH_maker-scf7180000921833-exonerate_protein2genome-gene-0.8-mRNA-1
ATGGCCACCTTCTCCACCGTCCTCTCCCTCAACATCAACAAGCTCTTCTTCGCCTCCTCCTCCTCCTCCCCTTCAATAAACCCTCATCTCAACTCCTCTACCCCCCACCACCTACTTCGACCCCATCTCCCCCTCTTCCGTGATCACTCCCTCGCTTGCGCCGCCTCCTCTTCCTCCTGCCTCCGCCGCGGCGCCTCTGTCATATGTTCCGCTGCCTCCTCCTCCTCCTCCCCCATCCGCTCGCGCCCAGACTACGTCCCGAACCACATCTCCGACCCCAACTATGTCCGGATCTTCGACACCACCCTCCGCGACGGCGAGCAGTCTCCCGGCGCCACCATGACCAGCGGGGAGAAGCTCGTCGTCGCGCGCCAACTCTCCCGCCTTGGCGTCGACATCATCGAGGCAGGATTCCCCGCTTCCAGCCCCGACGACCTCGACGCCGTCCGCTCCATCGCCATTGAGGTCGGTAACCAGCCCGCCGGTGAGGACGGTCATGTCCCCGTGATCTGCGGTCTCGCCAGGTGCAACAAGAAGGACATCGACGCCGCATGGGAGGCCGTGCGACACGCCAGGAAACCGCGGGTGCACACATTCATAGCCACGAGCGAGATCCACATGAAGCACAAGCTGCGGAAGACGAGGGAGGAGGTAGTCTCCATAGCCAGAGACATGGTGGCATACGCGAAGAGTCTAGGGTGCCATGATATCGAATTCAGCCCCGAGGACGCCGGAAGGTCTGATCGAGAATTTCTCTATCATATTCTGGAGGAGGTGATCAAAGCTGGAGCGACAACTGTGAACATCCCTGACACAGTTGGCTATACTCTTCCTACTGAGTTTGGACAGTTGATTGCTGACATAAAGGCAAATACACGGGGCATTGAGAATGTGATTATATCTACACACTGCCAGAATGATCTTGGGCTTTCCACTGCTAATACGCTTGCTGGAGCTTATGCAGGAGCAAGGCAGCTAGAGGTCACCATAAATGGGATCGGCGAAAGAGCTGGGAATGCTTCTTTAGAGGAGGTTGTTATGGCCATAAAGTGCCGTCAGGAACTGATGGGAGGCTTGTATACTGGAATTAATACAAAACATATTGTCATGGCAAGCAAAATGGTTGCAGAATATACTGGACTGCATGTGCAACCACACAAGGCTATTGTTGGTGCTAATGCTTTTGCTCATGAAAGTGGCATTCACCAGGATGGGATGCTTAAACACAAGGGAACTTATGAAATCATTTCCCCTGAAGACATTGGATTAACTCGTTCAAATGAATCTGGTATCGTGCTAGGGAAGCTTAGTGGACGCCATGCTCTAAAATCGAGACTACTGGAGTTTGGCTATAACATAGATGACAAGGAACTTGATGATGTTTTCAGACGTTTCAAGGAGGTTGCAGAGAAGAAGAAGCGTGTTTCTGATGAAGATATAGAAGCATTAATATCTGATGAAATATTTCAACCTCGAGTTGTTTGGTCTCTTGGCGAGCTACAGGCCACGTGTGGAACCCTAGGCCTTTCCACAGCAACAGTAAAATTGATAGCTTCAGATGGTGAAGAGAAAATTGCGTGCTCAGTCGGCACTGGTCCAGTTGATGCTGCCTACAAAGCCATTGATAGCATAGTCCAGGTGCCGGCCGCGCTAAAGGAGTATGCTATGAATGCAGTGACCGAAGGGATTGATGCAATCGCAACAACCAGAGTTGTTATATCTGGAGACAGCCAGACATCCACTCATGCTTTAACAGGAGAACCTATCCAACGAACCTTCAGTGGAAGCGGGGCAGCAATGGACATCGTGGTCTCCAGCGTCCGGGCTTACATAAGTGCACTTAACAAGATGCTGGGTTTCATGTCCGCTATGAAGGCTACAAAGGAAACCTCTCAGCAGAAAGCTTCCCCTGCCGAGTGA
