# Supplementary material for: Genome-Guided Analysis of Seven Weed Species Reveals Conserved Sequence and Structural Features of Key Gene Targets for Herbicide Development
Source: Front Plant Sci. 2022 Jun 29;13:909073. doi: 10.3389/fpls.2022.909073 (PMC9277346; doi:10.3389/fpls.2022.909073)
Supplement: Supplementary file 16 [file Data_Sheet_2.zip › HerbicideTargetGenes_CDS_Proteins_18SrRNA/KARI.prot.fasta]

>AW_maker-scf7180005512121-exonerate_protein2genome-gene-0.0-mRNA-1_plus60aaupstream
MAAPSLSLSSPSSTTTKSINQLSIKPSALNLGFITSFKPLKARSFPGGVDIKGGSSLSAKMVSVPSSINTPALTLDFDSSVFTKEKITLSGHDEYIVRGGRNLFPLLPDAFKGVKQIGVIGWGSQAPAQAQNLRDSLAEAKSDIVVKIGLRKGSRSFAEARAAGFSEENGTLGDMWETISGSDLVLLLISDSAQADNYDKVFSHMKPNSILGLSHGFLLGHLQSLGQDFPKNISVIAVCPKGMGPSVRRLYVQGREVNGAGINASFAVHQDVDGRATDVALAWSVALGSPFTFATTLEQEYRSDIFGERGILLGAVHGMVECLFRRYTENGMSEEDAYKNTVECITGVISKTISTKGMLSLYNSLSDDGKKDFQAAYSASFYPCMDILYECYEDVASGSEIRSVVLAGRRFYEKEGLPAFPMGKIDQTRMWKVGERVRAVRPSGDLGPLYPFTAGVYVALMMAQVILITFVLHAYMAAFQITIPFYITDTHKHDTLPRSLLVFIKKFL
>BT_maker-scf7180004918917-exonerate_protein2genome-gene-0.0-mRNA-1
MSTSSTSSSSTKSLKVPTLPSSLGLLSSSVKPLRATKSLSFPFHRNGNGAPNARVVAAPATIKEPISLDFETSVFNKEKVTLAGHDEYIVKGGRDLFKLLPDAFKGIKQIGVIGWGSQGPAQAQNLRDSLAEAKSDIVVKIGLRKGSRSFAEARAAGFTEENGTLGDMYETISGSDLVLLLISDAAQADNYEKVFSHMKPNSILGLSHGFLVGHLQSMGLDFPKNISVIAVCPKGMGPSVRRLYVQGKEINGAGINASFAVHQDIDGSATDVALGWSVALGSPFTFATTLEQEYRSDIFGERGILLGAVHGIVESLFRRYTENGMSEELAYKNTVECITGIISRTISTKGMLALYNSLDSDGKKEFATAYTASYYPCMEILYECYEDVATNSEIRSVDLAGRRFSEKEGLPSFPMGKIDQTRMWKVGERVRATRPSGDLGPLYPFIAGVSVALMMAQVCFLFKPFG
>BT_maker-scf7180004923931-exonerate_protein2genome-gene-0.0-mRNA-1
MAAAAAAATSFSISTSTTPSSSSKSLKPSLASNLGFLSSSTPSLKPLRAKAAVSSGSGGALAARMVSAPAAAVKAPASHDFETKVFNKEKVTLAGNDEYIVRGGRDLFKYLPDAFKGIKQIGVIGWGSQGPAQAQNLRDSLVEAKSDIVVKIGLRKGSSSFAEARAAGFSEENGTLGDIYETISGSDLVLLLISDAAQADNYEKVFSHMKPNSILGLSHGFLLGHLQSMGLDFPKNISVIAVCPKGMGPSVRRLYVQGKEVNGAGINASFAVHQDVDGRATDVALGWSVALGSPFTFATTLEQEYKSDIFGERGILLGAVHGVVESLFRRYTENGMNDELAYKNTVECITGTISKTISTKGMLAVYNSLTEEGKKEFEAAYSASFYPCMEILYECYEDVATGSEIRSVVLAGRRFYEKEGLPAFPMGKIDQTRMWKVGERVRATRPAGDLGPLYPFTAGVFVALMMAQIEVLRKKGHSYSEIINESVIESVDSLNPFMHARGVSFMVDNCSTTARLGSRKWAPRFDYNLTQQALVAVDNNTPINRDLISNFLADPIHGAIEVCAQLRPTVDISVTADADFVRPELRQGN
>FW_maker-scf7180001649764-exonerate_protein2genome-gene-0.11-mRNA-1
MAAAATTFSSVTPTTTTTATSSSPTNSLKTVTLTTRSLSSKISFKSLHARVFRSNERSGSALGATMVAAPVISRSPVSLDFETSVFKKEKVNLAGYDEFIVRGGRDLFHLLPDAFKGIKQIGVIGWGSQGPAQAQNLRDSLAEANSDIVVKIGLRKGSSSFAEARAAGFTEESGTLGDIYTTISGSDLVLLLISDSAQADNYEKIFSHMKPNSILGLSHGFLLGHLQSIGLDFPKNISVVAVCPKGMGPSVRRLYVQGKEVNGAGINASFAVHQDVDGRATDVALGWSVALGSPFTFATTLEQEYKSDIFGERGILLGAVHGIVESLFRRYTEHGMTEDLAYKNTVECITGVISRTISTKGMKAVYESLSEEGKKDFLTAYSASYHPCMEILYECYEDVASGSEIRSVVLAGRRFYEKEGLPAFPMGKIDQTRMWKVGERVRASRPAGDLGPLYPFTAGVYVALMMAQIELLRQKGHSYSEIINESLIESVDSLNPFMHARGVSFMVDNCSTTARLGSRKWAPRFDYLLTQQAMVAVDNGTPINQQLVKNFFEDPVHEAIKVCAELRPSVDISVPADADFVRPELRQSSN
>LC_maker-scf7180005590822-exonerate_protein2genome-gene-0.0-mRNA-1
MAAAAPTCFSTTTATSSKTLTQQSKTPSLSVGFLSSPSLKPLRAAAAASRAASVSGSALSARMVSAPTIKPPASLDFETSVFTKEKVNLAGHDEYIVRGGRNLFKLLPDAFKGIKQIGVIGWGSQGPAQAQNLRDSLTEVKSDIVVKIGLRKGSKSFDEARAAGFTEESGTLGDIWETVSGSDLVMLLISDAAQADNYEKILSHMKPNSILGLSHGFLLGHLQSMGLDFPKNISVIAVCPKGMGPSVRRLYVQGKEINGAGINSSFAVHQDVDGRATDVALGWSVALGSPFTFATTLEQEYKSDIFGERGILLGAVHGVVECLFRRFTEKGMSEDLAYKNTVESITGIISRTISTKGMLAVYNSLDAQGKKDFETAYSASYYPCMDILYECYEDVASGSEIRSVVLAGRRFYEKDGLPAFPMGKIDQTRMWKVGERVRATRPAGDLGPLYPFTAGVFVALMMAQIEILRKKGHSYSEIINESVIEAVDSLNPFMHARGVSFMVDNCSTTARLGSRKWAPRFDYVITQQALVAVDNGSPVNRDLISNFLSDPVHGAIEVCAQLRPTVDISVTADADFVRPELRQSGN
>P_maker-scf7180005529966-exonerate_protein2genome-gene-0.0-mRNA-1
MTTTTTTATTSFSTLTSKPSPSLKTLGSNIAFLSTKPSSKSLKARSNSTSASALTARMVSAPPITKTPTLLDFETSVFKKEKINLAGHDEYIVRGGRDLFHLLPDAFKGIKQIGVIGWGSQGPAQAQNLRDSLAEAKSDIVVKIGLRKGSSSFNEARAAGFSEESGTLGDIYETISGSDLVLLLISDSAQADNYEKIFSHMKPNSILGLSHGFLLGHLQSVGLDFPKNISVVAVCPKGMGPSVRRLYVQGKEINGAGINASFAVHQDVDGRATDVALAWSVALGSPFTFATTLESEYRSDIFGERGILLGAVHGIVESLFRRYTEGGMSEDLAYKNTVECITGIISKIISTQGMKAVYESLDEEGKKEFLTAYSASYYPCMDILYECYEDVATGSEIRSVVLAGRRFYEKEGLPAFPMGKIDQTRMWKVGEQVRAVRPAGDLGPLYPFTAGVYVALMMAQIEVLRKKGHSYSEIINESLIESVDSLNPFMHARGVSFMVDNCSTTARLGSRKWAPRFDYILTQQALVAVDNGAPLNQDLISNFFEDPVHDAVKVCAELRPTVDISVPADADFVRPELRQGSN
>RV_maker-scf7180000701408-exonerate_protein2genome-gene-0.0-mRNA-1
MAAATTTFSVSTATPASKTLKPHHHAKSSLQNLSFISSSNPSLKPLKALAAASAPGAASSSSGGAFGATMVSSPSTVKPQTSLDFDTSVFKKEKINLAGHEEYIVRGGRDLFKLLPDAFKGIKQIGVIGWGSQGPAQAQNLRDSLAEAKSDIVVKIGLRKGSRSFAEARAAGFSEEKGTLGDIYETISGSDLVLLLISDAAQADNYEKVLSYMKPNSILGLSHGFLLGHLQSMGLDFPKNISVIAVCPKGMGPSVRRLYVQGKEVNGAGINSSFAVHQDIDGRATDVALGWSVALGSPFTFATTLEQEYRSDIFGERGILLGAVHGIVESLFRRYTDNGMAEDLAYKNTVECITGIISKTISTKGMLAVYNSLTEEGKKEFETAYSASYYPCMDILYECYEDVATGSEIRSVVLAGRRFYEKEGLPAFPMGKIDQTRMWKVGERVRAVRPPGDLGPLYPFTAGVYVALMMAQIEILRKKGHSYSEIINESVIESVDSLNPFMHARGVAFMVDNCSTTARLGSRKWAPRFDYILTQQALVAADNKTPINRDLISNFLSDPVHGAIEVCAQLRPTVDISVPPDADFVRPELRQS
>WH_maker-scf7180000955344-exonerate_protein2genome-gene-0.4-mRNA-1
MAAATSFKPSPTIPASASKTLKPSLKTLAFGLGFTSSASKSLGCLLHTEAAVDRRSVAGALGARMVAAVPSISKAPLSLDFDTKVFKKEKVTLAGHDEYIVRGGRDLFPLLHEAFKGIKQIGVIGWGSQGPAQAQNLRDSLAAANSDIVVKIGLRKGSRSFDEARAAGFTEETGTLGDIWETISSSDLLLLLISDAAQADNYEKIFSHMKPNSILGLSHGFLLGHLQSLGLDFPKNISVIAVCPKGMGPSVRRLYVQGKEINGAGINSSFAVHQDVDGRATDVALGWSVALGSPFTFATTLEQEYKSDIFGERGILLGAVHGIVEALFRRYTENGMDEKLAYKNTVECITGIISRTISTKGMLAVYNALSDEGKKEFEAAYSASYYPCMDILYECYEDVASGSEIRSVVLAGRRFYEKEGLPAFPMGNIDQTRMWKVGEQVRATRPEDDLGPLYPFTAGVYVALMMAQIEVLRKKGHSFSEIINESLIESVDSLNPFMHARGVSFMVDNCSTTARLGSRKWAPRFDYILTQQAFVAVDKNSPINQDLLSNFFSDPVHAAVDVCAQLRPTVDISVPPDADFVRPELRRASN
