# Supplementary material for: Genome-Guided Analysis of Seven Weed Species Reveals Conserved Sequence and Structural Features of Key Gene Targets for Herbicide Development
Source: Front Plant Sci. 2022 Jun 29;13:909073. doi: 10.3389/fpls.2022.909073 (PMC9277346; doi:10.3389/fpls.2022.909073)
Supplement: Supplementary file 16 [file Data_Sheet_2.zip › HerbicideTargetGenes_CDS_Proteins_18SrRNA/psbA.CDS.fasta]

>AW.MegaGTA_contig_102_contig_103
ATGACTGCAATATTAGAGAGACGCGAAAGCGAAAGCCTATGGGGTCGTTTTTGTAACTGGATTACCAGCACTGAAAACCGTCTTTACATCGGATGGTTTGGTGTTTTGATGATCCCTACCTTATTGACTGCAACTTCAGTATTTATTATAGCCTTCATTGCTGCTCCTCCAGTAGATATTGATGGTATACGTGAACCTGTTTCTGGATCTTTACTTTACGGAAACAATATTATATCGGGTGCTATTATTCCTACTTCTGCAGCTATAGGGTTACACTTCTATCCAATATGGGAAGCGGCATCAGTTGATGAGTGGTTATACAATGGTGGTCCTTATGAACTCATTGTTCTACACTTCTTACTTGGTGTAGCTTGTTACATGGGTCGGGAGTGGGAACTTAGTTTCCGTTTGGGTATGCGTCCTTGGATTGCTGTAGCATATTCAGCTCCGGTTGCAGCGGCTACTGCTGTTTTCTTGATCTACCCAATTGGTCAAGGAAGCTTTTCTGATGGTATGCCTCTAGGAATCTCAGGTACTTTCAACTTTATGATTGTATTCCAGGCTGAGCACAACATACTTATGCACCCATTCCACATGTTAGGTGTAGCTGGTGTATTCGGAGGCTCCCTATTTAGTGCTATGCATGGTTCCTTGGTAACTTCTAGTTTGATCAGGGAATCCACAGAAAATGAATCTGCTAACGAAGGTTACAGATTCGGTCAAGAGGAAGAAACTTATAATATCGTCGCTGCTCATGGTTATTTTGGTCGATTGATCTTCCAATATGCTAGTTTTAACAATTCTCGTTCTTTACACTTCTTCTTAGCTGCTTGGCCTGTTGTAGGTATTTGGTTTACTGCTTTAGGTATTAGTACTATGGCTTTCAACCTTAATGGTTTCAACTTCAACCAATCTGTAGTTGATAGTCAAGGTCGTGTTATTAATACTTGGGCTGATATCATTAACCGTGCTAACCTTGGTATGGAGGTTATGCATGAACGTAATGCTCATAACTTCCCTCTAGACCTAGCTGCTATTGAAGCTCCA
>AW.MegaGTA_contig_11526_contig_11527
ATGACTGCAATTTTAGACAGACGCGAAAGCGAAAGCCTATGGGGTCGTGTTTGTAACTGGAAAACCAGCACAGAAAACCGTCGTTACATCGGATGGTTTGGTGTTTTGATGATCCCTACCTTATTGACTGCTACTTCTGTATTTATTATAGCCTTCATTGCTGCTCCTCCAGTAGATATTGATGGTATTCGTGAGCCTGTTTCTGGATCTTTACTTTACGGAAACAATATTATTTCGGGTGCTATTATTCCTACTTCTGCTGCTATAGGGTTACACTTTTATCCAATATGGGAAGCGGCATCAGTTGATGAGTGGTTGTACAATGGTGGTCCTTATGAACTTATTGTTCTACACTTCTTACTTGGTGTTGCTTGTTACATGGGTCGTGAGTGGGAACTTAGTTTCCGTTTGGGTATGCGTCCTTGGATTGCTGTTGCTTATTCAGCTCCGGTTGCAGCGGCTACTGCTGTTTTCTTGATCTATCCTATTGGTCAAGGAAGCTTTTCTGATGGTATGCCTCTAGGAATCTCTGGTACTTTCAACTTTATGATTGTATTCCAGGCTGAGCACAACATCCTTATGCACCCATTCCACATGTTAGGAGTAGCTGGTGTATTCGGCGGCTCCCTATTTAGTGCTATGCATGGTTCATTGGTAACTTCTAGTTTGATCAGGGAAACCACAGAAAATGAATCTGCAAACGAAGGTTACAGATTCGGTCAAGAGGAAGAAACTTATAATATCGTCGCTGCTCATGGTTATTTTGGTCGATTGATCTTCCAATATGCTAGTTTTAACAATTCTCGTTCTTTACACTTCTTCTTAGCTGCTTGGCCTGTTGTAGGTATTTGGTTTACTGCTTTAGGTATTAGTACTATGGCTTTCAACCTTAATGGTTTCAACTTCAACCAATCTGTAGTTGATAGTCAAGGTCGTGTTATTAATACTTGGGCTGATATCATTAACCGTGCTAACCTTGGTATGGAGGTTATGCATGAACGTAATGCTCATAACTTCCCTCTAGACCTAGCTGCTATTGAAGCTCCA
>AW.MegaGTA_contig_1162_contig_1163
ATGACTGCAATTTTAGAGAGACGCGAAAGCGAAAGCCTATGGGGTCGATTTTGTAACTGGATAACCAGCACTGAAAACCGTCTTTACATCGGATGGTTTGGTGTGTTGATGATCCCTACCTTATTGACTGCAACTTCTGTATTTATTATAGCCTTCATAGCTGCTCCTCCAGTAGATATTGATGGTATTCGTGAACCTGTTTCAGGATCTTTACTTTACGGAAACAATATTATTTCGGGTGCTATTATTCCAACTTCTGCAGCTATAGGGTTACACTTTTATCCAATATGGGAAGCTGCATCAGTTGATGAGTGGTTATACAATGGTGGTCCTTATGAACTTATTGTACTACACTTCTTACTTGGTGTAGCTTGTTACATGGGTCGTGAGTGGGAACTAAGTTTCCGTTTGGGTATGCGTCCTTGGATTGCTGTTGCATATTCAGCGCCGGTTGCAGCGGCTACTGCTGTTTTCGTGATCTATCCAATTGGTCAAGGAAGCTTTTCTGATGGTATGCCTCTTGGAATCTCTGGTACTTTCAACTTTATGATTGTATTCCAGGCTGAGCACAACATCCTTATGCACCCATTCCACATGTTAGGAGTAGCTGGTGTATTCGGCGGCTCCCTATTTAGTGCTATGCATGGTTCATTGGTAACTTCTAGTTTGATCAGGGAAACCACAGAAAATGAATCTGCAAACGAAGGTTACAGATTCGGTCAAGAGGAAGAAACTTATAATATCGTCGCTGCTCATGGTTATTTTGGTCGATTGATCTTCCAATATGCTAGTTTTAACAATTCTCGTTCTTTACACTTCTTCTTAGCTGCTTGGCCTGTTGTAGGTATTTGGTTTACTGCTTTAGGTATTAGTACTATGGCTTTCAACCTTAATGGTTTCAACTTCAACCAATCTGTAGTTGATAGTCAAGGTCGTGTTATTAATACTTGGGCTGATATCATTAACCGTGCTAACCTTGGTATGGAGGTTATGCATGAACGTAATGCTCATAACTTCCCTCTAGACCTAGCTGCTATTGAAGCTCCA
>AW.MegaGTA_contig_13018_contig_13019
ATGACTGCAATTTTAGAGAGACGAGAAAGCGAAAGCCTATGGGGTCGTTTTTGTAACTGGATAACCAGCACTGAGAACCGTCTTTACATCGGATGGTTTGGTGTTTTGATGATCCCTACATTATTGACTGCAACTTCTGTATTTATTATAGCCTTCATTGCTGCCCCTCCAGTAGATATTGATGGTATTCGTGAACCTGTTTCTGGATCGTTACTTTACGGAAACAATATTATTTCGGGTGCTATTCTTCCTACTTCTGCAGCTATAGGGTTACACTTTTATCCAATATGGGAAGCGGCATCAGTAGATGAGTGGTTATACAATGGTGGTCCTTATGAACTTATTGTTCTACACTTCTTACTGGGTGTAGCTTGTTACATGGGTCGTGAGTGGGAACTTAGTTTCCGGTTGGGTATGCGTCCTTGGATTGCTGTTGCATATTCAGCTCCGGTTGCTGCGGCTACTGCTGTTTTCTTGATCTATCCAATTGGTCAAGGAAGCTTTTCTGATGGTATGCCCCTAGGAATCTCTGGTACTTTCAACTTTATGATTGTATTCCAGGCAGAGCACAACATCCTTATGCACCCATTCCACATGTTAGGTGTAGCTGGGGTATTCGGCGGCTCCCTATTTAGTGCTATGCATGGTTCCTTGGTGACTTCTAGTTTGATCAGGGAAACCACAGAAAATGAATCTGCTAATGAAGGTTACAGATTCGGTCAAGAGGAAGAAACTTATAATATCGTCGCTGCTCATGGTTATTTTGGTCGATTGATCTTCCAATATGCTAGTTTTAACAATTCTCGTTCTTTACACTTCTTCTTAGCTGCTTGGCCTGTTGTAGGTATTTGGTTTACTGCTTTAGGTATTAGTACTATGGCTTTCAACCTTAATGGTTTCAACTTCAACCAATCTGTAGTTGATAGTCAAGGTCGTGTTATTAATACTTGGGCTGATATCATTAACCGTGCTAACCTTGGTATGGAGGTTATGCATGAACGTAATGCTCATAACTTCCCTCTAGACCTAGCTGCTATTGAAGCTCCA
>AW.MegaGTA_contig_15562_contig_15563
ATGACTGCAATATTAGAGAGACGCGAAAGCGAAAGCCTATGGGGTCGTTTTTGTAACTGGATTACCAGCACTGAAAACCGTCTTTACATCGGATGGTTTGGTGTTTTGATGATCCCTACCTTATTGACTGCAACTTCAGTATTTATTATAGCCTTCATTGCTGCTCCTCCAGTAGATATTGATGGTATACGTGAACCTGTTTCTGGATCTTTACTTTACGGAAACAATATTATATCGGGTGCTATTATTCCTACTTCTGCAGCTATAGGGTTACACTTCTATCCAATATGGGAAGCGGCATCAGTTGATGAGTGGTTATACAATGGTGGTCCTTATGAACTCATTGTTCTACACTTCTTACTTGGTGTAGCTTGTTACATGGGTCGGGAGTGGGAACTTAGTTTCCGTTTGGGTATGCGTCCTTGGATTGCTCTTGCATATTCAGCTCCTGTAGCAGCGGCTACTGCTGTATTCTTGATCGATCCTGGTGGTCAAGGAAGCTTTTCTGATGGTATGCCTCTAGGAATCTCTGGTACTTTCAACTTTATGATTGTATTCCAGGCTGAGCACAACATCCTTATGCACCCATTCCACATGTTAGGAGTAGCTGGTGTATTCGGCGGCTCCCTATTTAGTGCTATGCATGGTTCATTGGTAACTTCTAGTTTGATCAGGGAAACCACAGAAAATGAATCTGCAAACGAAGGTTACAGATTCGGTCAAGAGGAAGAAACTTATAATATCGTCGCTGCTCATGGTTATTTTGGTCGATTGATCTTCCAATATGCTAGTTTTAACAATTCTCGTTCTTTACACTTCTTCTTAGCTGCTTGGCCTGTTGTAGGTATTTGGTTTACTGCTTTAGGTATTAGTACTATGGCTTTCAACCTTAATGGTTTCAACTTCAACCAATCTGTAGTTGATAGTCAAGGTCGTGTTATTAATACTTGGGCTGATATCATTAACCGTGCTAACCTTGGTATGGAGGTTATGCATGAACGTAATGCTCATAACTTCCCTCTAGACCTAGCTGCTATTGAAGCTCCA
>AW.MegaGTA_contig_1588_contig_1589
ATGACTGCAATTTTAGAGAGACGAGAAAGCGAAAGCCTATGGGGTCGTTTTTGTAACTGGATAACCAGCACTGAGAACCGTCTTTACATCGGATGGTTTGGTGTTTTGATGATCCCTACATTATTGACTGCAACTTCTGTATTTATTATAGCCTTCATTGCTGCCCCTCCAGTAGATATTGATGGTATTCGTGAACCTGTTTCTGGATCTCTACTTTACGGAAACAATATTATTTCGGGTGCTATTATTCCTACTTCAGCAGCTATAGGGTTACACTTTTATCCAATATGGGAAGCGGCATCAGTAGATGAGTGGTTATACAATGGTGGTCCTTATGAACTTATTGTTCTACACTTCTTACTTGGAGTAGCTTGTTACATGGGTCGTGAGTGGGAACTTAGTTTCCGTTTGGGAATGCGTCCTTGGATTGCTGTTGCATATTCAGCTCCGGTTGCAGCGGCTACCGCTGTTTTCTTGATCTATCCAATTGGTCAAGGAAGCTTTTCTGATGGCATGCCTCTAGGAATCTCTGGTACTTTCAACTTTATGATTGTATTCCAGGCTGAGCACAACATCCTAATGCACCCATTCCACATGTTAGGTGTAGCTGGTGTATTCGGCGGCTCCCTCTTTAGTGCTATGCATGGTTCCTTGGTAACTTCTAGTTTGATCAGAGAAACCACAGAAAATGAATCTGCTAACGAAGGTTACAGATTCGGTCAAGAGGGAGAAACTTATAATATCGTAGCTGCTCATGGTTATTTTGGTCGATTGATCTTCCAATATGCTAGTTTTAACAATTCTCGTTCTTTACACTTCTTCTTAGCTGCTTGGCCTGTTGTAGGTATTTGGTTTACTGCTTTAGGTATTAGTACTATGGCTTTCAACCTTAATGGTTTCAACTTCAACCAATCTGTAGTTGATAGTCAAGGTCGTGTTATTAATACTTGGGCTGATATCATTAACCGTGCTAACCTTGGTATGGAGGTTATGCATGAACGTAATGCTCATAACTTCCCTCTAGACCTAGCTGCTATTGAAGCTCCA
>AW.MegaGTA_contig_16896_contig_16897
ATGACTGCAATTTTAGAGAGACGCGAAAGCGAAAACCTATGGGGTCGTGTTTGTAACTGGATAACCAGCACTGAAAACCGTCTTTACATAGGATGGTTTGGTGTTTTGATGATCCCAACCTTATTGACAGCAACTTCTGTATTTATTATAGCCTTCATTGCTGCTCCTCCCGTAGATATTGATGGTATTCGTGAACCTGTTTCTGGATCTTTACTATACGGAAACAATATTATTTCGGGTGCTATTATTCCTACTTCTGCAGCGATAGGGTTACACTTTTATCCAATATGGGAAGCGGCATCAGTTGACGAGTGGTTATACAATGGTGGTCCTTATGAACTTATTGTTCTACACTTCTTACTGGGTGTAGCTTGTTACATGGGTCGTGAGTGGGAACTTAGTTTCCGGTTGGGTATGCGTCCTTGGATTGCTGTTGCATATTCAGCTCCGGTTGCTGCGGCTACTGCTGTTTTCTTGATCTATCCAATTGGTCAAGGAAGCTTTTCTGATGGTATGCCCCTAGGAATCTCTGGTACTTTCAACTTTATGATTGTATTCCAGGCAGAGCACAACATCCTTATGCACCCATTCCACATGTTAGGTGTAGCTGGGGTATTCGGCGGCTCCCTATTTAGTGCTATGCATGGTTCCTTGGTGACTTCTAGTTTGATCAGGGAAACCACAGAAAATGAATCTGCTAATGAAGGTTACAGATTCGGTCAAGAGGAAGAAACTTATAATATCGTCGCTGCTCATGGTTATTTTGGTCGATTGATCTTCCAATATGCTAGTTTTAACAATTCTCGTTCTTTACACTTCTTCTTAGCTGCTTGGCCTGTTGTAGGTATTTGGTTTACTGCTTTAGGTATTAGTACTATGGCTTTCAACCTTAATGGTTTCAACTTCAACCAATCTGTAGTTGATAGTCAAGGTCGTGTTATTAATACTTGGGCTGATATCATTAACCGTGCTAACCTTGGTATGGAGGTTATGCATGAACGTAATGCTCATAACTTCCCTCTAGACCTAGCTGCTATTGAAGCTCCA
>AW.MegaGTA_contig_18834_contig_18835
ATGACTGCAATTTTAGAGAGACGAGAAAGCGAAAGCCTATGGGGTCGTTTTTGTAACTGGATAACCAGCACAGAAAACCGTCTTTACATCGGATGGTTTGGTGTTTTGATGATACCTACATTATTTTCTTCAACTTCTGTATTTATTATAGACTTCATTGCTGCTAATCCAGTAGATATTGATGGTATTCGTGAACCTGTTTCTGGATCTTTGCTTTACGGAAACAATATTATTTCGGGTGCTATTATTCCTACTTCTGCTGCTATAGGGTTACACTTTTATCCAATATGGGAAGCGGCATCAGTTGATGAGTGGTTGTACAATGGTGGTCCTTATGAACTTATTGTTCTACACTTCTTACTTGGTGTTGCTTGTTACATGGGTCGTGAGTGGGAACTTAGTTTCCGTTTGGGTATGCGTCCTTGGATTGCTGTTGCTTATTCAGCTCCGGTTGCAGCGGCTACTGCTGTTTTCTTGATCTATCCTATTGGTCAAGGAAGCTTTTCTGATGGTATGCCTCTAGGAATCTCTGGTACTTTCAACTTTATGATTGTATTCCAGGCTGAGCACAACATCCTTATGCACCCATTCCACATGTTAGGAGTAGCTGGTGTATTCGGCGGCTCCCTATTTAGTGCTATGCATGGTTCATTGGTAACTTCTAGTTTGATCAGGGAAACCACAGAAAATGAATCTGCAAACGAAGGTTACAGATTCGGTCAAGAGGAAGAAACTTATAATATCGTCGCTGCTCATGGTTATTTTGGTCGATTGATCTTCCAATATGCTAGTTTTAACAATTCTCGTTCTTTACACTTCTTCTTAGCTGCTTGGCCTGTTGTAGGTATTTGGTTTACTGCTTTAGGTATTAGTACTATGGCTTTCAACCTTAATGGTTTCAACTTCAACCAATCTGTAGTTGATAGTCAAGGTCGTGTTATTAATACTTGGGCTGATATCATTAACCGTGCTAACCTTGGTATGGAGGTTATGCATGAACGTAATGCTCATAACTTCCCTCTAGACCTAGCTGCTATTGAAGCTCCA
>AW.MegaGTA_contig_198_contig_199
ATGACTGCAATTTTAGAGAGACGCGAAAGCGAAAGCCTCTGGGGTCGTTTTTGTAACTGGATAACCAGCACTGAAAACCGTCTTTACATCGGCTGGTTTGGTGTTTTGATGATCCCTACCTTATTGACTGCAACTTCTGTCTTTATTATAGCCTTCATTGCTGCTCCTCCAGTAGATATTGATGGCATTCGTGAACCTGTTTCTGGATCTTTACTTTACGGAAACAATATAATTTCGGGTGCTATTATTCCTACTTCTGCAGCTATAGGGTTACACTTATATCCAATATGGGAAGCGGCATCAGTTGATGAGTGGTTATACAATGGTGGTCCTTATGAACTTATTGTTCTTCACTTCTTACTTGGTGTAGCTTGTTACATGGGTCGTGAGTGGGAACTTAGTTTCCGTTTGGGTATGCGTCCTTGGATTGCTGTTGCTTATTCAGCTCCGGTTGCAGCGGCTACTGCTGTTTTCTTGATCTATCCTATTGGTCAAGGAAGCTTTTCTGATGGTATGCCTCTAGGAATCTCTGGTACTTTCAACTTTATGATTGTATTCCAGGCTGAGCACAACATCCTTATGCACCCATTCCACATGTTAGGAGTAGCTGGTGTATTCGGCGGCTCCCTATTTAGTGCTATGCATGGTTCATTGGTAACTTCTAGTTTGATCAGGGAAACCACAGAAAATGAATCTGCAAACGAAGGTTACAGATTCGGTCAAGAGGAAGAAACTTATAATATCGTCGCTGCTCATGGTTATTTTGGTCGATTGATCTTCCAATATGCTAGTTTTAACAATTCTCGTTCTTTACACTTCTTCTTAGCTGCTTGGCCTGTTGTAGGTATTTGGTTTACTGCTTTAGGTATTAGTACTATGGCTTTCAACCTTAATGGTTTCAACTTCAACCAATCTGTAGTTGATAGTCAAGGTCGTGTTATTAATACTTGGGCTGATATCATTAACCGTGCTAACCTTGGTATGGAGGTTATGCATGAACGTAATGCTCATAACTTCCCTCTAGACCTAGCTGCTATTGAAGCTCCA
>AW.MegaGTA_contig_216_contig_217
ATGACTGCAATATTAGAGAGACGCGAAAGCGAAAGCCTATGGGGTCGTTTTTGTAACTGGATTACCAGCACTGAAAACCGTCTTTACATCGGATGGTTTGGTGTTTTGATGATCCCTACCTTATTGACTGCAACTTCAGTATTTATTATAGCCTTCATTGCTGCTCCTCCAGTAGATATTGATGGTATACGTGAACCTGTTTCTGGATCTTTACTTTACGGAAACAATATTATATCGGGTGCTATTATTCCTACTTCTGCAGCTATAGGGTTACACTTCTATCCAATATGGGAAGCGGCATCAGTTGATGAGTGGTTATACAATGGTGGTCCTTATGAACTCATTGTTCTACACTTCTTACTTGGTGTAGCTTGTTACATGGGTCGGGAGTGGGAACTTAGTTTCCGTTTGGGTATGCGTCCTTGGATTGCTGTAGCATATTCAGCTCCGGTTGCAGCGGCTACTGCTGTTTTCTTGATCTACCCAATTGGTCAAGGAAGCTTTTCTGATGGTATGCCTCTAGGAATCTCAGGTACTTTCAACTTTATGATTGTATTCCAGGCTGAGCACAACATACTTATGCACCCATTCCACATGTTAGGTGTAGCTGGTGTATTCGGAGGCTCCCTATTTAGTGCTATGCATGGTTCCTTGGTAACTTCTAGTTTGATCAGGGAAACCACAGAAAATGAATCTGCTAACGAAGGATACAGATTCGGTCAAGAGGAAGAAACTTATAATATCGTAGCTGCGCATGGTTATTTTGGTCGATTGATCTTCCAATATGCTAGTTTCAATAATTCTCGTTCTTTACACTTCTTCTTAGCTGCTTGGCCTGTAGTGGGTATTTGGTTTACTGCTTTAGGTATTAGTACTATGGCTTTCAACCTCAATGGTTTCAACTTCAACCAATCTGTAGTTGATAGTCAAGGTCGAGTAATTAATACTTGGGCTGATATCATTAACCGTGCTAACCTTGGAATGGAAGTTATGCATGAACGTAATGCTCATAACTTCCCTCTAGACCTAGCTGGTATCGAAGCTCCA
>AW.MegaGTA_contig_23174_contig_23175
ATGACTGCAATTTTAGAGAGACGCGAAAGCGAAAGCCTCTGGGGTCGTTTTTGTAACTGGATAACCAGCACTGAAAACCGTCTTTACATAGGATGGTTTGGGGTTTTGATTATACCAACCTTATTTACTGCAACTTCTGTATTTATTATAGCCTTCATTGCTGCTCCTCCGGTAGATATTGATGGTATTCGTGAACCTGTTTCTGGATCTTTACTTTACGGAAACAATATTATTTCGGGTGCTATTATTCCTACTTCTGCTGCTATAGGGTTACACTTTTATCCAATATGGGAAGCGGCATCAGTTGATGAGTGGTTGTACAATGGTGGTCCTTATGAACTTATTGTTCTACACTTCTTACTTGGTGTTGCTTGTTACATGGGTCGTGAGTGGGAACTTAGTTTCCGTTTGGGTATGCGTCCTTGGATTGCTGTTGCTTATTCAGCTCCGGTTGCAGCGGCTACTGCTGTTTTCTTGATCTATCCTATTGGTCAAGGAAGCTTTTCTGATGGTATGCCTCTAGGAATCTCTGGTACTTTCAACTTTATGATTGTATTCCAGGCTGAGCACAACATCCTTATGCACCCATTCCACATGTTAGGAGTAGCTGGTGTATTCGGCGGCTCCCTATTTAGTGCTATGCATGGTTCATTGGTAACTTCTAGTTTGATCAGGGAAACCACAGAAAATGAATCTGCAAACGAAGGTTACAGATTCGGTCAAGAGGAAGAAACTTATAATATCGTCGCTGCTCATGGTTATTTTGGTCGATTGATCTTCCAATATGCTAGTTTTAACAATTCTCGTTCTTTACACTTCTTCTTAGCTGCTTGGCCTGTTGTAGGTATTTGGTTTACTGCTTTAGGTATTAGTACTATGGCTTTCAACCTTAATGGTTTCAACTTCAACCAATCTGTAGTTGATAGTCAAGGTCGTGTTATTAATACTTGGGCTGATATCATTAACCGTGCTAACCTTGGTATGGAGGTTATGCATGAACGTAATGCTCATAACTTCCCTCTAGACCTAGCTGCTATTGAAGCTCCA
>AW.MegaGTA_contig_24656_contig_24657
ATGACTGCAATATTAGAGAGACGCGAAAGCGAAAGCCTATGGGGTCGTTTTTGTAACTGGATAACCATCACAGAAAACCGTCTTTACATCGGCTGGTTTGGTGTTTTGATGATCCCTACCTTATTGACTGCAACTTCTGTTTTTATTATAGCCTTCATTGCTGCTCCTCCAGTAGATATTGATGGTATTCGTGAGCCTGTTTCTGGATCTTTACTTTACGGAAACAATATTATTTCGGGTGCTATTATTCCTACTTCTGCTGCTATAGGGTTACACTTTTATCCAATATGGGAAGCGGCATCAGTTGATGAGTGGTTGTACAATGGTGGTCCTTATGAACTTATTGTTCTACACTTCTTACTTGGTGTTGCTTGTTACATGGGTCGTGAGTGGGAACTTAGTTTCCGTTTGGGTATGCGTCCTTGGATTGCTGTTGCTTATTCAGCTCCGGTTGCAGCGGCTACTGCTGTTTTCTTGATCTATCCTATTGGTCAAGGAAGCTTTTCTGATGGTATGCCTCTAGGAATCTCTGGTACTTTCAACTTTATGATTGTATTCCAGGCTGAGCACAACATCCTTATGCACCCATTCCACATGTTAGGAGTAGCTGGTGTATTCGGCGGCTCCCTATTTAGTGCTATGCATGGTTCATTGGTAACTTCTAGTTTGATCAGGGAAACCACAGAAAATGAATCTGCAAACGAAGGTTACAGATTCGGTCAAGAGGAAGAAACTTATAATATCGTCGCTGCTCATGGTTATTTTGGTCGATTGATCTTCCAATATGCTAGTTTTAACAATTCTCGTTCTTTACACTTCTTCTTAGCTGCTTGGCCTGTTGTAGGTATTTGGTTTACTGCTTTAGGTATTAGTACTATGGCTTTCAACCTTAATGGTTTCAACTTCAACCAATCTGTAGTTGATAGTCAAGGTCGTGTTATTAATACTTGGGCTGATATCATTAACCGTGCTAACCTTGGTATGGAGGTTATGCATGAACGTAATGCTCATAACTTCCCTCTAGACCTAGCTGCTATTGAAGCTCCA
>AW.MegaGTA_contig_2698_contig_2699
ATGACTGCAATATTAGAGAGACGCGAAAGCGAAAGCCTATGGGGTCGTTTTTGTAACTGGATTACCAGCACTGAAAACCGTCTTTACATCGGATGGTTTGGTGTTTTGATGATCCCTACCTTATTGACTGCAACTTCAGTATTTATTATAGCCTTCATTGCTGCTCCTCCAGTAGATATTGATGGTATACGTGAACCTGTTTCTGGATCTTTACTTTACGGAAACAATATTATATCGGGTGCTATTATTCCTACTTCTGCAGCTATAGGGTTACACTTCTATCCAATATGGGAAGCGGCATCAGTTGATGAGTGGTTATACAATGGTGGTCCTTATGAACTCATTGTTCTACACTTCTTACTTGGTGTAGCTTGTTACATGGGTCGGGAGTGGGAACTTAGTTTCCGTTTGGGTATGCGTCCTTGGATTGCTGTAGCATATTCAGCTCCGGTTGCAGCGGCTACTGCTGTTTTCTTGATCTACCCAATTGGTCAAGGAAGCTTTTCTGATGGTATGCCTCTAGGAATCTCAGGTACTTTCAACTTTATGATTGTATTCCAGGCTGAGCACAACATACTTATGCACCCATTCCACATGTTAGGTGTAGCTGGTGTATTCGGAGGCTCCCTATTTAGTGCTATGCATGGTTCCTTGGTAACTTCTAGTTTGATCAGGGAAACCACAGAAAATGAATCTGCTAACGAAGGATACAGATTCGGTCAAGAGGAAGAAACTTATAATATCGTAGCTGCGCATGGTTATTTTGGTCGATTGATCTTCCAATATGCTAGTTTCAATAATTCTCGTTCTTTACACTTCTTCTTAGCTGCTTGGCCTGTAGTATGTATTTGGTTTACTGCTTTAGGTATTAGTACGATGGCTTTCAACCTAAATGGTTTCAACTTCAACCAATCTGTAGTTGATAGTCAGGGTCGTGTAATTAATACTTGGGCTGATATCATTAACCGTGCTAACCTTGGTATGGAGGTTATGCATGAACGTAATGCTCATAACTTCCCTCTAGACCTAGCTGCTATTGAAGCTCCA
>AW.MegaGTA_contig_2704_contig_2705
ATGACTGCAATTTTAGAGAGACGCGAAAGCGAAAGCCTATGGGGTCGATTTTGTAACTGGATAACCAGCACTGAAAACCGTCTTTACATCGGATGGTTTGGTGTGTTGATGATCCCTACCTTATTGACTGCAACTTCTGTATTTATTATAGCATTATTTGCTGCTCCGCCAGTAGATATTGATGGTATTCGTGAACCTGTTTCTGGATCTTTGCTTTACGGAAACAATATTATTTCGGGTGCTATTATTCCTACTTCTGCTGCTATAGGGTTACACTTTTATCCAATATGGGAAGCGGCATCAGTTGATGAGTGGTTGTACAATGGTGGTCCTTATGAACTTATTGTTCTACACTTCTTACTTGGTGTTGCTTGTTACATGGGTCGTGAGTGGGAACTTAGTTTCCGTTTGGGTATGCGTCCTTGGATTGCTGTTGCTTATTCAGCTCCGGTTGCAGCGGCTACTGCTGTTTTCTTGATCTATCCTATTGGTCAAGGAAGCTTTTCTGATGGTATGCCTCTAGGAATCTCTGGTACTTTCAACTTTATGATTGTATTCCAGGCTGAGCACAACATCCTTATGCACCCATTCCACATGTTAGGAGTAGCTGGTGTATTCGGCGGCTCCCTATTTAGTGCTATGCATGGTTCATTGGTAACTTCTAGTTTGATCAGGGAAACCACAGAAAATGAATCTGCAAACGAAGGTTACAGATTCGGTCAAGAGGAAGAAACTTATAATATCGTCGCTGCTCATGGTTATTTTGGTCGATTGATCTTCCAATATGCTAGTTTTAACAATTCTCGTTCTTTACACTTCTTCTTAGCTGCTTGGCCTGTTGTAGGTATTTGGTTTACTGCTTTAGGTATTAGTACTATGGCTTTCAACCTTAATGGTTTCAACTTCAACCAATCTGTAGTTGATAGTCAAGGTCGTGTTATTAATACTTGGGCTGATATCATTAACCGTGCTAACCTTGGTATGGAGGTTATGCATGAACGTAATGCTCATAACTTCCCTCTAGACCTAGCTGCTATTGAAGCTCCA
>AW.MegaGTA_contig_2778_contig_2779
ATGACTGCAATATTAGAGAGACGCGAAAGCGAAAGCCTATGGGGTCGTTTTTGTAACTGGATTACCAGCACTGAAAACCGTCTTTACATCGGATGGTTTGGTGTTTTGATGATCCCTACCTTATTGACTGCAACTTCAGTATTTATTATAGCCTTCATTGCTGCTCCTCCAGTAGATATTGATGGTATACGTGAACCTGTTTCTGGATCTTTACTTTACGGAAACAATATTATATCGGGTGCTATTATTCCTACTTCTGCAGCTATAGGGTTACACTTTTATTCAATATGGGAAGCGGCATCAGTTGATGAGTGGTTATACAATGGTGGTCCTTATGAACTTATTGTTCTTCACTTCTTACTTGGTGTAGCTTGTTACATGGGTCGTGAGTGGGAACTTAGTTTCCGTTTGGGTATGCGTCCTTGGATTGCTGTTGCTTATTCAGCTCCGGTTGCAGCGGCTACTGCTGTTTTCTTGATCTATCCTATTGGTCAAGGAAGCTTTTCTGATGGTATGCCTCTAGGAATCTCTGGTACTTTCAACTTTATGATTGTATTCCAGGCTGAGCACAACATCCTTATGCACCCATTCCACATGTTAGGAGTAGCTGGTGTATTCGGCGGCTCCCTATTTAGTGCTATGCATGGTTCATTGGTAACTTCTAGTTTGATCAGGGAAACCACAGAAAATGAATCTGCAAACGAAGGTTACAGATTCGGTCAAGAGGAAGAAACTTATAATATCGTCGCTGCTCATGGTTATTTTGGTCGATTGATCTTCCAATATGCTAGTTTTAACAATTCTCGTTCTTTACACTTCTTCTTAGCTGCTTGGCCTGTTGTAGGTATTTGGTTTACTGCTTTAGGTATTAGTACTATGGCTTTCAACCTTAATGGTTTCAACTTCAACCAATCTGTAGTTGATAGTCAAGGTCGTGTTATTAATACTTGGGCTGATATCATTAACCGTGCTAACCTTGGTATGGAGGTTATGCATGAACGTAATGCTCATAACTTCCCTCTAGACCTAGCTGCTATTGAAGCTCCA
>AW.MegaGTA_contig_36_contig_37
ATGACTGCAATATTAGAGAGACGCGAAAGCGAAAGCCTATGGGGTCGTTTTTGTAACTGGGTAACCAGCACTGAAAACCGTCTTTACATCGGATGGTTTGGTGTTTTGATGATCCCTACCTTATTGACTGCTACTTCTGTATTTATTATAGCCTTCATTGCTGCTCCTCCAGTAGATATTGATGGTATTCGTGAGCCTGTTTCTGGATCTTTACTTTACGGAAACAATATTATTTCGGGTGCTATTATTCCTACTTCTGCTGCTATAGGGTTACACTTTTATCCAATATGGGAAGCGGCATCAGTTGATGAGTGGTTGTACAATGGTGGTCCTTATGAACTTATTGTTCTACACTTCTTACTTGGTGTTGCTTGTTACATGGGTCGTGAGTGGGAACTTAGTTTCCGTTTGGGTATGCGTCCTTGGATTGCTGTTGCTTATTCAGCTCCGGTTGCAGCGGCTACTGCTGTTTTCTTGATCTATCCTATTGGTCAAGGAAGCTTTTCTGATGGTATGCCTCTAGGAATCTCTGGTACTTTCAACTTTATGATTGTATTCCAGGCTGAGCACAACATCCTGATGCACCCATTCCACATGTTAGGTGTAGCTGGTGTATTCGGCGGCTCGCTATTTAGTGCTATGCATGGTTCCTTGGTAACTTCTAGTTTGATCAGGGAAACCACAGAAAATGAATCTGCTAACGAAGGATACAGATTCGGTCAAGAGGAAGAAACTTATAATATCGTAGCTGCTCATGGTTATTTTGGTCGTTTGATCTTCCAATATGCTAGTTTCAACAATTCTCGTTCTTTACACTTCTTCTTAGCTGCTTGGCCTGTTGTAGGTATTTGGTTTACTGCTTTAGGTATTAGTACTATGGCTTTCAACCTTAATGGTTTCAACTTCAACCAATCTGTAGTTGATAGTCAAGGTCGTGTTATTAATACTTGGGCTGATATCATTAACCGTGCTAACCTTGGTATGGAGGTTATGCATGAACGTAATGCTCATAACTTCCCTCTAGACCTAGCTGCTATTGAAGCTCCA
>AW.MegaGTA_contig_4528_contig_4529
ATGACTGCAATTTTAGAGAGACGAGAAAGCGAAAGCCTATGGGGTCGTTTTTGTAACTGGATAACCAGCACGGAAAACCGTCTTTACATCGGCTGGTTTGGTGTTTTGATGATCCCAACCTTATTGACTTCAACTTCTGTATTTATTATAGCCTTCATTGCTGCTCCTCCAGTAGATATTGATGGTATTCGTGAGCCTGTTTCTGGATCTTTACTTTACGGAAACAATATTATTTCGGGTGCTATTATTCCTACTTCTGCTGCTATAGGGTTACACTTTTATCCAATATGGGAAGCGGCATCAGTTGATGAGTGGTTGTACAATGGTGGTCCTTATGAACTTATTGTTCTACACTTCTTACTTGGTGTTGCTTGTTACATGGGTCGTGAGTGGGAACTTAGTTTCCGTTTGGGTATGCGTCCTTGGATTGCTGTTGCTTATTCAGCTCCGGTTGCAGCGGCTACTGCTGTTTTCTTGATCTATCCTATTGGTCAAGGAAGCTTTTCTGATGGTATGCCTCTAGGAATCTCTGGTACTTTCAACTTTATGATTGTATTCCAGGCTGAGCACAACATCCTTATGCACCCATTCCACATGTTAGGAGTAGCTGGTGTATTCGGCGGCTCCCTATTTAGTGCTATGCATGGTTCATTGGTAACTTCTAGTTTGATCAGGGAAACCACAGAAAATGAATCTGCAAACGAAGGTTACAGATTCGGTCAAGAGGAAGAAACTTATAATATCGTCGCTGCTCATGGTTATTTTGGTCGATTGATCTTCCAATATGCTAGTTTTAACAATTCTCGTTCTTTACACTTCTTCTTAGCTGCTTGGCCTGTTGTAGGTATTTGGTTTACTGCTTTAGGTATTAGTACTATGGCTTTCAACCTTAATGGTTTCAACTTCAACCAATCTGTAGTTGATAGTCAAGGTCGTGTTATTAATACTTGGGCTGATATCATTAACCGTGCTAACCTTGGTATGGAGGTTATGCATGAACGTAATGCTCATAACTTCCCTCTAGACCTAGCTGCTATTGAAGCTCCA
>AW.MegaGTA_contig_48_contig_49
ATGACTGCAATATTAGAGAGACGCGAAAGCGAAAGCCTATGGGGTCGTTTTTGTAACTGGATTACCAGCACTGAAAACCGTCTTTACATCGGATGGTTTGGTGTTTTGATGATCCCTACCTTATTGACTGCAACTTCAGTATTTATTATAGCCTTCATTGCTGCTCCTCCAGTAGATATTGATGGTATACGTGAACCTGTTTCTGGATCTTTACTTTACGGAAACAATATTATATCGGGTGCTATTATTCCTACTTCTGCAGCTATAGGGTTACACTTCTATCCAATATGGGAAGCGGCATCAGTTGATGAGTGGTTATACAATGGTGGTCCTTATGAACTCATTGTTCTACACTTCTTACTTGGTGTAGCTTGTTACATGGGTCGGGAGTGGGAACTTAGTTTCCGTTTGGGTATGCGTCCTTGGATTGCTGTAGCATATTCAGCTCCGGTTGCAGCGGCTACTGCTGTTTTCTTGATCTACCCAATTGGTCAAGGAAGCTTTTCTGATGGTATGCCTCTAGGAATCTCAGGTACTTTCAACTTTATGATTGTATTCCAGGCTGAGCACAACATACTTATGCACCCATTCCACATGTTAGGTGTAGCTGGTGTATTCGGAGGCTCCCTATTTAGTGCTATGCATGGTTCCTTGGTAACTTCTAGTTTGATCAGGGAAACCACAGAAAATGAATCTGCTAACGAAGGTTACAGGTTCGGTCAAGAGGAAGAAACTTATAATATCGTAGCTGCTCATGGGTATTTTGGTCGATTGATCTTCCAATATGCTAGTTTCAACAATTCTCGTTCTTTACACTTCTTCTTAGCAGCTTGGCCTGTAGTAGGTATTTGGTTTACTGCTTTAGGTATTAGCACTATGGCTTTCAACCTAAATGGTTTCAACTTCAACCAATCTGTAGTTGACAGTCAAGGTCGTGTTATTAACACTTGGGCTGATATCATCAACCGTGCTAACCTTGGTATGGAAGTTATGCATGAACGTAACGCTCACAACTTCCCTCTAGACTTAGCTTCTGTTGAAGCTCCT
>AW.MegaGTA_contig_5712_contig_5713
ATGACTGCAATTTTAGAGAGACGCGAAAGCGAAAGCCTATGGGGTCGATTTTGTAACTGGATAACCAGCACTGAAAACCGTCTTTACATCGGATGGTTTGGTGTGTTGATGATCCCTACCTTATTGACTGCAACTTCTGTATTTATTATAGCCTTCATAGCTGCTCCTCCAGTAGATATTGATGGTATTCGTGAACCTGTTTCAGGATCTTTACTTTACGGAAACAATATTATTTCGGGTGCTATTATTCCAACTTCTGCAGCTATAGGGTTACACTTTTATCCAATATGGGAAGCTGCATCAGTTGATGAGTGGTTATACAATGGTGGTCCTTATGAACTTATTGTACTACACTTCTTACTTGGTGTAGCTTGTTACATGGGTCGTGAGTGGGAACTAAGTTTCCGTTTGGGTATGCGTCCTTGGATTGCTGTTGCATATTCAGCCCCGGTTGCAGCGGCTACTGCTGTTTTCTTGATCTATCCAATTGGACAAGGAAGCTTTTCTGATGGTATGCCTCTAGGAATCTCTGGTACTTTCAACTTCATGATTGTATTCCAGGCTGAGCACAACATCCTTATGCACCCATTCCACATGTTAGGTGTAGCCGGTGTATTCGGCGGCTCCCTATTTAGTGCTATGCATGGTTCCTTGGTCACTTCTAGTTTGATCAGGGAAACCACAGAAAATGAATCTGCTAATGAAGGTTACAGATTCGGTCAAGAGGAAGAAACTTATAATATCGTAGCAGCTCATGGTTATATTGGTCGATTGATCTTCCAATATGCTAGTTTCAACAATTCTCGTTCTCTACACTTCTTCTTAGCTGCTTGGCCTGTAGTAGGTATTTGGTTTACTGCTTTAGGTATTAGTACTATGGCTTTCAACCTTAATGGTTTCAACTTCAACCAATCTGTAGTTGATAGTCAAGGTCGTGTTATTAATACTTGGGCTGATATCATTAACCGTGCTAACCTTGGTATGGAGGTTATGCATGAACGTAATGCTCATAACTTCCCTCTAGACCTAGCTGCTATTGAAGCTCCA
>AW.MegaGTA_contig_6124_contig_6125
ATGACTGCAATATTAGAGAGACGCGAAAGCGAAAGCCTATGGGGTCGTTTTTGTAACTGGATTACCAGCACTGAAAACCGTCTTTACATCGGATGGTTTGGTGTTTTGATGATCCCTACCTTATTGACTGCAACTTCAGTATTTATTATAGCCTTCATTGCTGCTCCTCCAGTAGATATTGATGGTATACGTGAACCTGTTTCTGGATCTTTACTTTACGGAAACAATATTATATCGGGTGCTATTATTCCTACTTCTGCAGCTATAGGGTTACACTTCTATCCAATATGGGAAGCGGCATCAGTTGATGAGTGGTTATACAATGGTGGTCCTTATGAACTCATTGTTCTACACTTCTTACTTGGTGTAGCTTGTTACATGGGTCGGGAGTGGGAACTTAGTTTCCGTTTGGGTATGCGTCCTTGGATTGCTGTAGCATATTCAGCTCCGGTTGCAGCGGCTACTGCTGTTTTCTTGATCTACCCAATTGGTCAAGGAAGCTTTTCTGATGGTATGCCTCTAGGAATCTCAGGTACTTTCAACTTTATGATTGTATTCCAGGCTGAGCACAACATACTTATGCACCCATTCCACATGTTAGGTGTAGCTGGTGTATTCGGAGGCTCCCTATTTAGTGCTATGCATGGTTCCTTGGTAACTTCTAGTTTGATCAGGGAAACCACAGAAAATGAATCTGCTAACGAAGGATACAGATTCGGTCAAGAGGAAGAAACTTATAATATCGTAGCTGCGCATGGTTATTTTGGTCGATTGATCTTCCAATATGCTAGTTTCAATAATTCTCGTTCTTTACACTTCTTCTTAGCTGCTTGGCCTGTAGTGGGTATTTGGTTTACTGCTTTAGGTATTAGTACTATGGCTTTCAACCTCAATGGTTTCAACTTCAACCAATCTGTAGTTGATAGTCAAGGTCGAGTAATTAATACTTGGGCTGATATCATTAACCGTGCTAACCTTGGAATGGAAGTTATGCATGAACGTAATGCTCATAACTTCCCTCTAGACCTAGCTGCTAGCGAAGCTCCA
>AW.MegaGTA_contig_666_contig_667
ATGACTGCAATTTTAGAGAGACGCGAAAGCGAAAGCCTATGGGGTCGATTTTGTAACTGGATAACCAGCACTGAAAACCGTCTTTACATCGGATGGTTTGGTGTGTTGATGATCCCTACCTTATTGACTGCAACTTCTGTATTTATTATAGCCTTCATAGCTGCTCCTCCAGTAGATATTGATGGTATTCGTGAACCTGTTTCAGGATCTTTACTTTACGGAAACAATATTATTTCGGGTGCTATTATTCCAACTTCTGCAGCTATAGGGTTACACTTTTATCCAATATGGGAAGCTGCATCAGTTGATGAGTGGTTATACAATGGTGGTCCTTATGAACTTATTGATCTACACTTCTTACTTGGTGTAGCTTGTTACATGGGTCGTGAGTGGGAACTTAGTTTCCGTTTGGGTATGCGTCCTTGGATTGCTGTTGCTTATTCAGCTCCGGTTGCAGCGGCTACTGCTGTTTTCTTGATCTATCCTATTGGTCAAGGAAGCTTTTCTGATGGTATGCCTCTAGGAATCTCTGGTACTTTCAACTTTATGATTGTATTCCAGGCTGAGCACAACATCCTTATGCACCCATTCCACATGTTAGGAGTAGCTGGTGTATTCGGCGGCTCCCTATTTAGTGCTATGCATGGTTCATTGGTAACTTCTAGTTTGATCAGGGAAACCACAGAAAATGAATCTGCAAACGAAGGTTACAGATTCGGTCAAGAGGAAGAAACTTATAATATCGTCGCTGCTCATGGTTATTTTGGTCGATTGATCTTCCAATATGCTAGTTTTAACAATTCTCGTTCTTTACACTTCTTCTTAGCTGCTTGGCCTGTTGTAGGTATTTGGTTTACTGCTTTAGGTATTAGTACTATGGCTTTCAACCTTAATGGTTTCAACTTCAACCAATCTGTAGTTGATAGTCAAGGTCGTGTTATTAATACTTGGGCTGATATCATTAACCGTGCTAACCTTGGTATGGAGGTTATGCATGAACGTAATGCTCATAACTTCCCTCTAGACCTAGCTGCTATTGAAGCTCCA
>AW.MegaGTA_contig_786_contig_787
ATGACTGCAATTTTAGAGAGACGAGAAAGCGAAAGCCTATGGGGTCGTTTTTGTAACTGGATAACCAGCACAGAAAACCGTCTTTACATCGGATGGTTTGGTGTTTTGATGGTCCCTACCTTATTGACTGCAACTTCTGTATTTATTATAGCCTTCATTGCCGCTCCTCCAGTAGATATTGATGGTATTCGTGAACCTGTTTCTGGATCGTTACTTTACGGAAACAATATTATTTCGGGTGCTATTATTCCTACGTCTGCAGCTATAGGGTTACACTTTTATCCAATATGGGAAGCGGCATCAGTAGATGAGTGGTTATACAATGGTGGTCCTTATGAACTTATTGTTCTACACTTCTTACTGGGTGTAGCTTGTTACATGGGTCGTGAGTGGGAACTTAGTTTCCGGTTGGGTATGCGTCCTTGGATTGCTGTTGCATATTCAGCTCCGGTTGCTGCGGCTACTGCTGTTTTCTTGATCTATCCAATTGGTCAAGGAAGCTTTTCTGATGGTATGCCCCTAGGAATCTCTGGTACTTTCAACTTTATGATTGTATTCCAGGCAGAGCACAACATCCTTATGCACCCATTCCACATGTTAGGTGTAGCTGGGGTATTCGGCGGCTCCCTATTTAGTGCTATGCATGGTTCCTTGGTGACTTCTAGTTTGATCAGGGAAACCACAGAAAATGAATCTGCTAATGAAGGTTACAGATTCGGTCAAGAGGAAGAAACTTATAATATCGTCGCTGCTCATGGTTATTTTGGTCGATTGATCTTCCAATATGCTAGTTTTAACAATTCTCGTTCTTTACACTTCTTCTTAGCTGCTTGGCCTGTTGTAGGTATTTGGTTTACTGCTTTAGGTATTAGTACTATGGCTTTCAACCTTAATGGTTTCAACTTCAACCAATCTGTAGTTGATAGTCAAGGTCGTGTTATTAATACTTGGGCTGATATCATTAACCGTGCTAACCTTGGTATGGAGGTTATGCATGAACGTAATGCTCATAACTTCCCTCTAGACCTAGCTGCTATTGAAGCTCCA
>AW.MegaGTA_contig_7882_contig_7883
ATGACTGCAATTTTAGAGAGACGAGAAAGCGAAAGCCTATGGGGTCGTTTTTGTAACTGGATAACCAGCACTGAGAACCGTCTTTACATCGGATGGTTTGGTGTTTTGATGATCCCTACATTATTGACTGCAACTTCTGTATTTATTATAGCCTTCATTGCTGCCCCTCCAGTAGATATTGATGGTATTCGTGAACCTGTTTCTGGATCTCTACTTTACGGAAACAATATTATTTCGGGTGCTATTATTCCTACTTCAGCAGCTATAGGGTTACACTTTTATCCAATATGGGAAGCGGCATCAGTAGATGAGTGGTTATACAATGGTGGTCCTTATGAACTTATTGTTCTACACTTCTTACTTGGAGTAGCTTGTTACATGGGTCGTGAGTGGGAACTTAGTTTCCGTTTGGGAATGCGTCCTTGGATTGCTGTTGCATATTCAGCTCCGGTTGCAGCGGCTACCGCTGTTTTCTTGATCTATCCAATTGGTCAAGGAAGCTTTTCTGATGGCATGCCTCTAGGAATCTCTGGTACTTTCAACTTTATGATTGTATTCCAGGCTGAGCACGACATCCTTATGCACCCATTCCACATGTTAGGTGTAGCTGGTGTATTCGGTGGCTCCCTATTTAGTGCTATGCATGGTTCCTTGGTAACTTCTAGTTTGATAAGGGAAACCACAGAAAATGAATCTGCTAACGAAGGTTACAGATTTGGTCAAGAGGAAGAAACTTATAATATCGTAGCTGCTCATGGTTATTTTGGTCGTTTGATCTTCCAATATGCTAGTTTCAACAATTCTCGTTCTTTACACTTCTTCTTAGCTGCTTGGCCTGTTGTAGGTATTTGGTTTACTGCTTTAGGTATTAGTACTATGGCTTTCAACCTTAATGGTTTCAACTTCAACCAATCTGTAGTTGATAGTCAAGGTCGTGTTATTAATACTTGGGCTGATATCATTAACCGTGCTAACCTTGGTATGGAGGTTATGCATGAACGTAATGCTCATAACTTCCCTCTAGACCTAGCTGCTATTGAAGCTCCA
>AW.MegaGTA_contig_8504_contig_8505
ATGACTGCAATATTAGAGAGACGCGAAAGCGAAAGCCTATGGGGTCGTTTTTGTAACTGGATTACCAGCACTGAAAACCGTCTTTACATCGGATGGTTTGGTGTTTTGATGATCCCTACCTTATTGACTGCAACTTCAGTATTTATTATAGCCTTCATTGCTGCTCCTCCAGTAGATATTGATGGTATACGTGAACCTGTTTCTGGATCTTTACTTTACGGAAACAATATTATATCGGGTGCTATTATTCCTACTTCTGCAGCTATAGGGTTACACTTCTATCCAATATGGGAAGCGGCATCAGTTGATGAGTGGTTATACAATGGAGGTCCTTATGAACTTATTGTTCTACACTTCTTACTTGGTGTAGCCTGTTACATGGGTCGTGAGTGGGAACTTAGTTTCCGTTTGGGTATGCGTCCTAGGATTGCAGTAGCATATTCAGCTCCGGTTGCAGCGGCTACTGCTGTTTTCTTGATCTATCCTATTGGTCAAGGAAGCTTTTCTGATGGTATGCCTCTAGGAATCTCTGGTACTTTCAACTTTATGATTGTATTCCAGGCTGAGCACAACATCCTTATGCACCCATTCCACATGTTAGGAGTAGCTGGTGTATTCGGCGGCTCCCTATTTAGTGCTATGCATGGTTCATTGGTAACTTCTAGTTTGATCAGGGAAACCACAGAAAATGAATCTGCAAACGAAGGTTACAGATTCGGTCAAGAGGAAGAAACTTATAATATCGTCGCTGCTCATGGTTATTTTGGTCGATTGATCTTCCAATATGCTAGTTTTAACAATTCTCGTTCTTTACACTTCTTCTTAGCTGCTTGGCCTGTTGTAGGTATTTGGTTTACTGCTTTAGGTATTAGTACTATGGCTTTCAACCTTAATGGTTTCAACTTCAACCAATCTGTAGTTGATAGTCAAGGTCGTGTTATTAATACTTGGGCTGATATCATTAACCGTGCTAACCTTGGTATGGAGGTTATGCATGAACGTAATGCTCATAACTTCCCTCTAGACCTAGCTGCTATTGAAGCTCCA
>BT_scf7180006110292_comp[941-2003]
ATGACTGCAATTTTAGAGAGACGCGAAAGCGAAAGCCTATGGGGTCGCTTCTGTAACTGGATAACTAGCACTGAAAACCGTCTTTACATTGGATGGTTTGGTGTTTTGATGATCCCTACCTTATTGACCGCAACTTCTGTTTTTATTATCGCATTCATTGCTGCTCCTCCAGTAGATATTGATGGTATTCGTGAACCTGTTTCTGGATCTCTTCTTTACGGAAACAATATTATTTCCGGTGCCATTATTCCTACTTCTGCAGCTATTGGATTGCATTTTTACCCAATCTGGGAAGCTGCATCCGTTGATGAATGGCTATACAACGGCGGTCCTTATGAACTAATTGTTCTACACTTTTTACTTGGTGTAGCTTGTTATATGGGTCGTGAGTGGGAACTTAGTTTCCGTCTGGGTATGCGTCCTTGGATTGCTGTTGCATATTCAGCTCCTGTTGCAGCTGCGACTGCTGTTTTCTTGATCTATCCAATTGGTCAGGGAAGTTTTTCTGATGGTATGCCTCTAGGAATCTCTGGTACTTTCAACTTTATGATTGTATTCCAGGCTGAGCACAACATTCTTATGCACCCATTTCACATGTTAGGTGTAGCTGGTGTATTCGGCGGCTCCCTTTTTAGTGCTATGCATGGTTCCTTGGTAACTTCTAGTTTGATCAGGGAAACCACAGAAAATGAATCTGCTAATGAAGGTTACAGATTCGGGCAAGAAGAAGAAACTTACAACATTGTAGCTGCTCACGGTTATTTTGGCCGATTGATTTTCCAATATGCTAGTTTCAACAATTCTCGTTCTTTACATTTCTTCTTAGCGGCTTGGCCGGTAGTAGGTATTTGGTTTACTGCTTTAGGTATTAGTACTATGGCTTTCAACCTAAATGGTTTCAATTTCAACCAATCAGTAGTTGATAGTCAAGGACGTGTTATTAATACTTGGGCTGATATTATTAACCGTGCTAACCTTGGTATGGAAGTTATGCATGAACGTAATGCTCACAACTTCCCTCTAGACCTAGCTGCTGTTGAGGCTCCATCTACAAATGGATAA
>FW.MegaGTA_contig_1352_contig_1353
ATGACTGCAATTTTAGAGAGACGAGAAAGCGAAAGCCTATGGGGTCGCTTCTGTAACTGGATAACCAGCACAGAAAATCGTCTTTACATTGGATGGTTTGGTGTTTTGATGATCCCCACCTTATTGACCGCAACTTCTGTATTTATTATCGCCTTCATTGCCGCTCCTCCAGTAGATATTGATGGTATTCGTGAACCTGTTTCTGGATCACTACTTTATGGAAACAATATTATTTCAGGTGCCATTATTCCTACTTCAGCAGCTATAGGTTTGCATTTTTACCCAATCTGGGAAGCAGCATCCATTGATGAATGGTTATACAATGGTGGTCCTTATGAACTAATTGTTCTCCACTTCTTACTTGGTGTAGCTTGTTACATGGGTCGTGAGTGGGAGCTTAGTTTCCGTCTTGGTATGCGACCTTGGATTGCTGTTGCATATTCAGCTCCTGTTGCTGCTGCAACTGCTGTTTTCTTGATCTACCCAATTGGTCAAGGAAGCTTTTCTGATGGTATGCCTCTTGGAATTTCTGGTACTTTCAACTTCATGATTGTATTCCAGGCTGAGCACAACATCCTTATGCACCCATTTCACATGCTCGGTGTAGCTGGTGTATTTGGCGGCTCCCTATTTAGTGCTATGCATGGTTCCTTGGTAACCTCTAGTTTGATCAGGGAAACAACCGAAAATGAATCTGCTAATGAAGGTTACAGATTCGGTCAAGAAGAGGAAACTTATAATATCGTAGCCGCTCATGGTTATTTTGGCCGATTGATCTTCCAATATGCTAGTTTCAACAACTCTCGTTCTTTACATTTTTTCCTAGCTGCTTGGCCTGTAGTAGGTATCTGGTTCACTGCTTTGGGTATCAGCACTATGGCTTTCAACCTAAATGGTTTCAATTTCAACCAATCTGTAGTTGATAGTCAAGGTCGTGTAATTAACACTTGGGCTGATATCATTAACCGTGCTAACCTTGGTATGGAGGTTATGCATGAACGTAATGCTCATAATTTCCCTCTAGACTTAGCTGCTATTGAAGCTCCT
>FW.MegaGTA_contig_1568_contig_1569
ATGACTGCAATATTAGAGAGACGCGAAAGCGAAAGCCTATGGGGTCGCTTCTGTAACTGGATTACCAGCACCGAAAATCGTCTTTACATTGGATGGTTTGGTGTTTTGATGATCCCTACCTTATTGACCGCAACATCTGTATTTATTATCGCCTTCATTGCTGCTCCACCAGTAGATATTGATGGTATTCGTGAACCTGTTTCTGGATCTCTACTATATGGAAACAATATTATTTCAGGTGCCATTATTCCTACTTCTGCAGCTATAGGATTGCATTTTTACCCAATCTGGGAAGCAGCATCCGTTGATGAATGCTTATACAATGGTGGGCCTTATGAACTAATAGTTCTACACTTCTTACTTGGTGTAGCTTGTTACATGGGTCGGGAGTGGGAGCTTAGTTTCCGTCTGGGTATGCGACCTTGGATTGCTGTTGCTTATTCAGCTCCTGTTGCAGCTGCAACTGCTGTTTTCTTGATCTACCCAATTGGACAAGGAAGCTTTTCTGATGGTATGCCTCTAGGAATTTCTGGAACTTTCAACTTCATGATTGTATTCCAGGCTGAGCACAACATCCTGATGCACCCATTTCACATGCTAGGTGTAGCTGGTGTATTCGGCGGCTCCCTATTTAGTGCCATGCATGGTTCCTTGGTAACCTCTAGTTTGATCAGGGAAACAACAGAAAATGAATCTGCTAATGAAGGTTACAGATTCGGTCAGGAAGAAGAAACTTATAATATCGTAGCCGCTCATGGTTATTTTGGTCGATTGATCTTCCAATATGCTAGTTTCAACAACTCTCGTTCTTTACATTTTTTCCTAGCTGCTTGGCCTGTAGTAGGTATCTGGTTCACTGCTTTGGGTATCAGCACTATGGCTTTCAACCTAAATGGTTTCAATTTCAACCAATCTGTAGTTGATAGTCAAGGTCGTGTAATTAACACTTGGGCTGATATCATTAACCGTGCTAACCTTGGTATGGAGGTTATGCATGAACGTAATGCTCATAATTTCCCTCTAGACTTAGCTGCTATTGAAGCTCCT
>FW.MegaGTA_contig_17502_contig_17503
ATGACTGCAATTTTAGAGAGACGAGAAAGCGAAAGCCTATGGGGTCGCTTCTGTAACTGGATAACCAGCACAGAAAATCGTCTTTACATTGGATGGTTTGGTGTTTTGATGATCCCCACCTTATTGACCGCAACTTCTGTATTTATTATCGCCTTCATTGCCGCTCCTCCAGTAGATATTGATGGTATTCGTGAACCTGTTTCTGGATCACTACTTTATGGAAACAATATTATTTCAGGTGCCATTATTCCTACTTCAGCAGCTATAGGTTTGCATTTTTACCCAATCTGGGAAGCAGCATCCGTTGATGAATGGTTATACAATGGAGGTCCTTATGAACTAATTGTTCTACACTTCTTACTTGGTGTAGCGTGTTACATGGGTCGTGAGTGGGAGCTTAGTTTCCGTCTGGGTATGCGTCCTTGGATTGCTGTTGCATATTCAGCTCCTGTTGCAGCTGCTTATGCTGTTTTCTTGATCTACCCTATTGGTCAAGGAAGCTTTTCTGATGGTATGCCTCTAGGAATTTCGGGTACTTTCAACTTCATGATTGTATTCCAGGCTGAGCACAACATACTTATGCACCCATTTCACATGCTAGGTGTAGCTGGTGTATTCGGCGGCTCCCTATTTAGTGCCATGCATGGTTCCTTGGTAACCTCTAGTTTGATCAGGGAAACAACAGAAAATGAATCTGCTAATGAAGGTTACAGATTCGGTCAGGAAGAAGAAACTTATAATATCGTAGCCGCTCATGGTTATTTTGGTCGATTGATCTTCCAATATGCTAGTTTCAACAACTCTCGTTCTTTACATTTTTTCCTAGCTGCTTGGCCTGTAGTAGGTATCTGGTTCACTGCTTTGGGTATCAGCACTATGGCTTTCAACCTAAATGGTTTCAATTTCAACCAATCTGTAGTTGATAGTCAAGGTCGTGTAATTAACACTTGGGCTGATATCATTAACCGTGCTAACCTTGGTATGGAGGTTATGCATGAACGTAATGCTCATAATTTCCCTCTAGACTTAGCTGCTATTGAAGCTCCT
>FW.MegaGTA_contig_2146_contig_2147
ATGACTGCAATATTAGAGAGACGCGAAAGCGAAAGCCTATGGGGTCGCTTCTGTAACTGGATTACCAGCACCGAAAATCGTCTTTACATTGGATGGTTTGGTGTTTTGATGATCCCTACCTTATTGACCGCAACATCTGTATTTATTATCGCCTTCATTGCTGCTCCACCAGTAGATATTGATGGTATTCGTGAACCTGTTTCTGGATCTCTACTATATGGAAACAATATTATTTCAGGTGCCATTATTCCTACTTCTGCAGCTATAGGTCTGCATTTTTACCCAATCTGGGAAGCAGCATCCGTTGATGAATGGCTATACAATGGTGGTCCTTATGAACTAATTGTTCTACACTTCTTACTTGGAGTAGCTTGTTACATGGGTCGTGAGTGGGAGCTTAGTTTCCGTCTGGGAATGCGACCTTGGATTGCTGTTGCATATTCAGCTCCTGTTGCAGCAGCAACTGCTGTTTTCTTGATCTACCCAATTGGTCAAGGAAGCTTTTCAGATGGTATGCCTCTAGGAATTTCTGGTACTTTCAACTTCATGATAGTATTCCAGGCTGAGCACAACATCCTTATGCACCCATTTCACATGCTAGGCGTAGCTGGTGTATTCGGCGGCTCCCTATTTAGTGCTATGCATGGTTCCCTGGTAACCTCTAGTTTGATCAGGGAAACAACAGAAAATGAATCTGCTAACGAAGGTTACAGATTCGGTCAAGAAGAAGAAACTTATAATATCGTTGCCGCTCATGGTTATTTTGGCCGATTGATCTTCCAATATGCTAGCTTCAACAACTCTCGTTCTTTACATTTCTTCCTAGCTGCTTGGCCTGCAGTAGGTATCTGGTTCACTGCTTTAGGTATCAGCACTATGGCTTTCAACCTTAATGGTTTCAATTTCAACCAATCAGTAGTTGATAGTCAAGGTCGTGTTATTAACACTTGGGCTGATATCATTAACCGTGCTAACCTTGGTATGGAGGTTATGCATGAACGTAATGCTCATAATTTCCCTCTAGACTTAGCTGCTATTGAAGCTCCT
>FW.MegaGTA_contig_218_contig_219
ATGACTGCAATTTTAGAGAGACGAGAAAGCGAAAGCCTATGGGGTCGCTTCTGTAACTGGATAACCAGCACAGAAAATCGTCTTTACATTGGATGGTTTGGTGTTTTGATGATCCCCACCTTATTGACCGCAACTTCTGTATTTATTATCGCCTTCATTGCCGCTCCTCCAGTAGATATTGATGGTATTCGTGAACCTGTTTCTGGATCACTACTTTATGGAAACAATATTATTTCAGGTGCCATTATTCCTACTTCAGCAGCTATAGGTTTGCATTTTTACCCAATCTGGGAAGCAGCATCCGTTGATGAATGGTTATACAATGGGGGTCCTTATGAACTAATTGTTCTACACGTCTTACTGGGTGTAGCTTGTTACATGGGTCGTGAGTGGGAGCTTAGTTTCCGTCTTGGTATGCGACCTTGGATTGCTGTTGCATATTCAGCTCCTGTTGCTGCTGCAACTGCTGTTTTCTTGATCTACCCAATTGGTCAAGGAAGCTTTTCTGATGGTATGCCTCTTGGAATTTCTGGTACTTTCAACTTCATGATTGTATTCCAGGCTGAGCACAACATCCTTATGCACCCATTTCACATGCTCGGTGTAGCTGGTGTATTTGGCGGCTCCCTATTTAGTGCTATGCATGGTTCCTTGGTAACCTCTAGTTTGATCAGGGAAACAACCGAAAATGAATCTGCTAATGAAGGTTACAGATTCGGTCAAGAAGAGGAAACTTATAATATCGTAGCCGCTCATGGTTATTTTGGCCGATTGATCTTCCAATATGCTAGTTTCAACAACTCTCGTTCTTTACATTTTTTCCTAGCTGCTTGGCCTGTAGTAGGTATCTGGTTCACTGCTTTGGGTATCAGCACTATGGCTTTCAACCTAAATGGTTTCAATTTCAACCAATCTGTAGTTGATAGTCAAGGTCGTGTAATTAACACTTGGGCTGATATCATTAACCGTGCTAACCTTGGTATGGAGGTTATGCATGAACGTAATGCTCATAATTTCCCTCTAGACTTAGCTGCTATTGAAGCTCCT
>FW.MegaGTA_contig_2326_contig_2327
ATGACTGCAATATTAGAGAGACGCGAAAGCGAAAGCCTATGGGGTCGCTTCTGTAATTGGATAACCAGCACCGAAAATCGTCTTTACATTGGATGGTTTGGTGTGTTGATGATCCCTACCTTATTGACCGCAACTTCTGTATTTATTATAGCCTTCATTGCTGCTCCTCCAGTAGATATTGATGGTATTCGTGAGCCTGTTTCTGGATCTCTACTTTATGGAAACAATATTATTTCAGGAGCCATTATTCCTACTTCTGCAGCTATAGGTTTGCATTTTTACCCCATCTGGGAAGCAGCATCCGTTGATGAATGGTTATACAATGGTGGTCCTTATGAACTCATTGTTCTACACTTCTTACTTGGTGTAGCTTGTTACATGGGTCGGGAGTGGGAGCTTAGTTTCCGTCTGGGTATGCGACCTTGGATTGCCGTTGCATATTCAGCTCCTGTTGCAGCTGCAACTGCTGTTTTCTTGATATACCCAATTGGTCAAGGAAGCTTTTCTGATGGTATGCCTCTAGGAATTTCGGGTACTTTCAACTTCATGATTGTATTCCAGGCTGAGCACAACATACTTATGCACCCATTTCACATGCTAGGTGTAGCTGGTGTATTCGGAGGCTCCCTATTTAGTGCTATGCATGGTTCCTTGGTAACCTCTAGTTTGATCAGAGAAACAACAGAAAATGAATCTGCTAATGAAGGTTACAGATTCGGCCAAGAAGAAGAAACTTATAATATCGTAGCCGCTCATGGTTATTTTGGGCGATTGATCTTCCAATATGCTAGTTTCAATAACTCTCGTTCTTTACATTTCTTCCTAGCTGCTTGGCCTGTAGTCGGTATCTGGTTCACTGCTTTAGGTATCAGCACTATGGCTTTCAACCTCAATGGTTTCAATTTCAACCAATCAGTAGTTGATAGTCAAGGTCGAGTAATTAACACTTGGGCTGATATCATTAACCGTGCTAACCTTGGAATGGAAGTTATGCATGAACGTAATGCTCATAATTTCCCTCTAGACTTAGCTGCTATGGAAGCTCCA
>FW.MegaGTA_contig_3240_contig_3241
ATGACTGCAATATTAGAGAGACGCGAAAGCGAAAGCCTATGGGGTCGCTTCTGTAACTGGATTACCAGCACCGAAAATCGTCTTTACATTGGATGGTTTGGTGTTTTGATGATCCCTACCTTATTGACCGCAACATCTGTATTTATTATCGCCTTCATTGCTGCTCCACCAGTAGATATTGATGGTATTCGTGAACCTGTTTCTGGATCTCTACTATATGGAAACAATATTATTTCAGGTGCCATTATTCCTACTTCTGCAGCTATAGGTCTGCATTTTTACCCAATCTGGGAAGCAGCATCCGTTGATGAATGGCTATACAATGGTGGTCCTTATGAACTAATTGTTCTACACTTCTTACTTGGAGTAGCTTGTTACATGGGTCGTGAGTGGGAGCTTAGTTTCCGTCTGGGAATGCGACCTTGGATTGCTGTTGCATATTCAGCTCCTGTTGCAGCAGCAACTGCTGTTTTCTTGATCTACCCAATTGGTCAAGGAAGCTTTTCAGATGGTATGCCTCTAGGAATTTCTGGTACGTTCAACGTCATGATTGTATTCCAGGCTGAGCACAACATCCTTATGCACCCATTTCACATGCTCGGTGTAGCTGGTGTATTTGGCGGCTCCCTATTTAGTGCTATGCATGGTTCCTTGGTAACCTCTAGTTTGATCAGGGAAACAACCGAAAATGAATCTGCTAATGAAGGTTACAGATTCGGTCAAGAAGAGGAAACTTATAATATCGTAGCCGCTCATGGTTATTTTGGCCGATTGATCTTCCAATATGCTAGTTTCAACAACTCTCGTTCTTTACATTTTTTCCTAGCTGCTTGGCCTGTAGTAGGTATCTGGTTCACTGCTTTGGGTATCAGCACTATGGCTTTCAACCTAAATGGTTTCAATTTCAACCAATCTGTAGTTGATAGTCAAGGTCGTGTAATTAACACTTGGGCTGATATCATTAACCGTGCTAACCTTGGTATGGAGGTTATGCATGAACGTAATGCTCATAATTTCCCTCTAGACTTAGCTGCTATTGAAGCTCCT
>FW.MegaGTA_contig_3912_contig_3913
ATGACTGCAATTTTAGAGAGACGAGAAAGCGAAAGCCTATGGGGTCGCTTCTGTAACTGGATAACCAGCACAGAAAATCGTCTTTACATTGGATGGTTTGGTGTTTTGATGATCCCCACCTTATTGACCGCAACTTCTGTATTTATTATCGCCTTCATTGCCGCTCCTCCAGTAGATATTGATGGTATTCGTGAACCTGTTTCTGGATCACTACTTTATGGAAACAATATTATTTCAGGTGCCATTATTCCTACTTCAGCAGCTATAGGTTTGCATTTTTACCCAATCTGGGAAGCAGCATCCGTTGATGAATGGTTGTACAATGGTGGTCCTTATGAACTAATTGTTCTACACTTCTTACTAGGTGTAGCTTGTTACATGGGTCGTGAGTGGGAGCTTAGTTTCCGACTGGGTATGCGACCTTGGATTGCTGTTGCATATTCAGCTCCTGTTGCCGCTGCAACTGCTGTTTTCTTGATCTACCCACTTGGTCAAGGAAGCTTTTCTGATGGTATGCCTCTAGGAATTTCTGGTACTTTCAACTTCATGATTGTTTTCCAGGCTGAGCACAACATCCTTATGCACCCATTTCACATGCTCGGTGTAGCTGGTGTATTTGGCGGCTCCCTATTTAGTGCTATGCATGGTTCCTTGGTAACCTCTAGTTTGATCAGGGAAACAACCGAAAATGAATCTGCTAATGAAGGTTACAGATTCGGTCAAGAAGAGGAAACTTATAATATCGTAGCCGCTCATGGTTATTTTGGCCGATTGATCTTCCAATATGCTAGTTTCAACAACTCTCGTTCTTTACATTTTTTCCTAGCTGCTTGGCCTGTAGTAGGTATCTGGTTCACTGCTTTGGGTATCAGCACTATGGCTTTCAACCTAAATGGTTTCAATTTCAACCAATCTGTAGTTGATAGTCAAGGTCGTGTAATTAACACTTGGGCTGATATCATTAACCGTGCTAACCTTGGTATGGAGGTTATGCATGAACGTAATGCTCATAATTTCCCTCTAGACTTAGCTGCTATTGAAGCTCCT
>FW.MegaGTA_contig_4638_contig_4639
ATGACTGCAATATTAGAGAGACGCGAAAGCGAAAGCCTATGGGGTCGCTTCTGTAACTGGATTACCAGCACCGAAAATCGTCTTTACATTGGATGGTTTGGTGTTTTGATGATCCCTACCTTATTGACCGCAACTTCTGTATTTATTATCGCATTCATTGCTGCTCCTCCAGTAGATATTGATGGTATTCGTGAACCAGTTTCTGGATCTCTACTTTATGGAAACAATATTATTTCAGGTGCAATTATTCCTACTTCTGCAGCTATAGGTTTGCATTTTTACCCAATATGGGAAGCAGCATCCGTTGATGAATGGTTATACAATGGTGGTCCATATGAACTAATTGTTCTACACTTCTTACTTGGTGTAGCTTGTTACATGGGTCGAGAGTGGGAGCTTAGTTTCCGTCTGGGTATGCGACCTTGGATTGCTGTTGCATACTCAGCTCCTGTTGCAGCTGCAACTGCTGTTTTCTTGATCTACCCAATAGGTCAAGGAAGCTTTTCTGATGGTATGCCTCTAGGAATTTCTGGAACTTTCAACTTCATGATTGTATTCCAGGCTGAGCACAACATCCTAATGCACCCATTTCACATGCTAGGTGTAGCTGGTGTATTCGGCGGCTCCCTATTTAGTGCCATGCATGGTTCCTTGGTAACCTCTAGTTTGATCAGGGAAACAACAGAAAATGAAACTGCTAATGAAGGTTACAGATTCGGACAAGAAGAAGAAACATATAATATCGTAGCCGCTCATGGTTATATTGGCCGATTGATCTTCCAATATGCTAGTTTCAACAACTCTCGTTCTTTACATTTTTTCCTAGCTGCTTGGCCTGTAGTAGGTATCTGGTTCACTGCTTTGGGTATCAGCACTATGGCTTTCAACCTAAATGGTTTCAATTTCAACCAATCTGTAGTTGATAGTCAAGGTCGTGTAATTAACACTTGGGCTGATATCATTAACCGTGCTAACCTTGGTATGGAGGTTATGCATGAACGTAATGCTCATAATTTCCCTCTAGACTTAGCTGCTATTGAAGCTCCT
>FW.MegaGTA_contig_5012_contig_5013
ATGACTGCTATTTTAGAGAGACGCGAAAGCGAAAGCCTTTGGGGTCGATTCTGTAACTGGATAACCAGCACCGAAAATCGTATTTACATTGGATGGTTTGGTGTTTTGATGATCCCTACCTTATTGACCGCTACTTCTGTATTTATTATCGCCTTCATTGCTGCTCCTCCAGTAGATATTGATGGTATTCGTGAGCCTGTTTCTGGATCTCTACTTTATGGAAACAATATTATTTCAGGTGCCATTATTCCTACTTCTGCTGCTATAGGTTTGCATTTTTACCCAATCTGGGAAGCAGCATCCGTTGATGAATGGTTGTACAATGGTGGTCCTTATGAACTAATTGTTCTACACTTCTTACTTGGTGTTGCTTGTTACATGGGTCGTGAGTGGGAGCTTAGTTTCCGTCTGGGTATGCGTCCTTGGATTGCTGTTGCATATTCAGCTCCTGTTGCAGCTGCAACTGCTGTTTTCTTGATCTATCCAATTGGTCAAGGAAGCTTTTCTGATGGTATGCCTCTAGGAATTTCTGGTACTTTCAACTTCATGATTGTTTTCCAGGCTGAGCACAACATCCTTATGCACCCATTTCACATGCTCGGTGTAGCTGGTGTATTTGGCGGCTCCCTATTTAGTGCTATGCATGGTTCCTTGGTAACCTCTAGTTTGATCAGGGAAACAACCGAAAATGAATCTGCTAATGAAGGTTACAGATTCGGTCAAGAAGAGGAAACTTATAATATCGTAGCCGCTCATGGTTATTTTGGCCGATTGATCTTCCAATATGCTAGTTTCAACAACTCTCGTTCTTTACATTTTTTCCTAGCTGCTTGGCCTGTAGTAGGTATCTGGTTCACTGCTTTGGGTATCAGCACTATGGCTTTCAACCTAAATGGTTTCAATTTCAACCAATCTGTAGTTGATAGTCAAGGTCGTGTAATTAACACTTGGGCTGATATCATTAACCGTGCTAACCTTGGTATGGAGGTTATGCATGAACGTAATGCTCATAATTTCCCTCTAGACTTAGCTGCTATTGAAGCTCCT
>FW.MegaGTA_contig_522_contig_523
ATGACTGCAATATTAGAGAGACGCGAAAGCGAAAGCCTATGGGGTCGCTTCTGTAACTGGATTACCAGCACCGAAAATCGTCTTTACATTGGATGGTTTGGTGTTTTGATGATCCCTACCTTATTGACCGCAACATCTGTATTTATTATCGCCTTCATTGCTGCTCCACCAGTAGATATTGATGGTATTCGTGAACCTGTTTCTGGATCTCTACTATATGGAAACAATATTATTTCAGGTGCCATTATTCCTACTTCTGCAGCTATAGGTCTGCATTTTTACCCAATCTGGGAAGCAGCATCCGTTGATGAATGGCTATACAATGGTGGTCCTTATGAACTAATTGTTCTACACTTCTTACTTGGAGTAGCTTGTTACATGGGTCGTGAGTGGGAGCTTAGTTTCCGTCTGGGAATGCGACCTTGGATTGCTGTTGCATATTCAGCTCCTGTTGCAGCAGCAACTGCTGTTTTCTTGATCTACCCAATTGGTCAAGGAAGCTTTTCAGATGGTATGCCTCTAGGAATTTCTGGTACTTTCAACTTCATGATAGTATTCCAGGCTGAGCACAACATCCTTATGCACCCATTTCACATGCTAGGCGTAGCTGGTGTATTCGGCGGCTCCCTATTTAGTGCTATGCATGGTTCCCTGGTAACCTCTAGTTTGATCAGGGAAACAACAGAAAATGAATCTGCTAATGAAGGTTACAGATTCGGTCAAGAAGAAGAAACTTATAACATCGTAGCCGCTCATGGTTATTTTGGCCGATTGATCTTCCAATATGCTAGTTTCAACAACTCTCGTTCTTTACATTTCTTCCTTGCTGTTTGGCCTGTAGTAGGTATCTGGTTCACTGCTTTAGGTATCAGCACTATGGCTTTCAACCTTAATGGTTTCAATTTCAACCAATCAGTAGTTGATAGTCAAGGTCGTGTTATTAACACTTGGGCTGATATCATTAACCGTGCTAACCTTGGTATGGAGGTTATGCATGAACGTAATGCTCATAATTTCCCTCTAGACTTAGCTGCTATTGAAGCTCCT
>FW.MegaGTA_contig_682_contig_683
ATGACTGCAATATTAGAGAGACGCGAAAGCGAAAGCCTATGGGGTCGCTTCTGTAACTGGATTACCAGCACCGAAAATCGTCTTTACATTGGATGGTTTGGTGTTTTGATGATCCCTACCTTATTGACCGCAACATCTGTATTTATTATCGCCTTCATTGCTGCTCCACCAGTAGATATTGATGGTATTCGTGAACCTGTTTCTGGATCTCTACTATATGGAAACAATATTATTTCAGGTGCCATTATTCCTACTTCTGCAGCTATAGGTCTGCATTTTTACCCAATCTGGGAAGCAGCATCCGTTGATGAATGGCTATACAATGGTGGTCCTTATGAACTAATTGTTCTACACTTCTTACTTGGAGTAGCTTGTTACATGGGTCGTGAGTGGGAGCTTAGTTTCCGTCTGGGAATGCGACCTTGGATTGCTGTTGCATATTCAGCTCCTGTTGCAGCAGCAACTGCTGTTTTCTTGATCTACCCAATTGGTCAAGGAAGCTTTTCAGATGGTATGCCTCTAGGAATTTCTGGTACTTTCAACTTCATGATAGTATTCCAGGCTGAGCACAACATCCTTATGCACCCATTTCACATGCTAGGTGTTGCTGGTGTTTTCGGCGGGTCCCTATTTAGTGCTATGGATGGTTCCTTGGTAACCTCTAGTTTGATCAGGGAAACAACAGAAAATGAATCTGCTAATGAAGGTTACAGATTCGGTCAGGAAGAAGAAACTTATAATATCGTAGCCGCTCATGGTTATTTTGGTCGATTGATCTTCCAATATGCTAGTTTCAACAACTCTCGTTCTTTACATTTTTTCCTAGCTGCTTGGCCTGTAGTAGGTATCTGGTTCACTGCTTTGGGTATCAGCACTATGGCTTTCAACCTAAATGGTTTCAATTTCAACCAATCTGTAGTTGATAGTCAAGGTCGTGTAATTAACACTTGGGCTGATATCATTAACCGTGCTAACCTTGGTATGGAGGTTATGCATGAACGTAATGCTCATAATTTCCCTCTAGACTTAGCTGCTATTGAAGCTCCT
>FW.MegaGTA_contig_7344_contig_7345
ATGACTGCAATTTTAGAGAGACGAGAAAGCGAAAGCCTATGGGGTCGATTCTGTAACTGGATAACCAGCACCGAAAATCGTCTTTACATTGGTTGGTTTGGTGTTTTGATGATCCCTACCTTATTGACCGCAACTTCAGTATTTATTATCGCCTTCATTGCTGCTCCTCCAGTAGATATTGATGGTATTCGTGAACCTGTTTCAGGATCTCTACTTTATGGAAACAATATTATTTCAGGTGCCATTATTCCAACTTCTGCAGCTATAGGTTTGCATTTTTACCCAATCTGGGAAGCGGCATCCGTTGATGAATGGTTATACAACGGTGGTCCTTATGAACTAATTGTTCTACACTTCTTACTTGGTGTCGCTTGTTACATGGGTCGTGAGTGGGAGCTTAGTTTCCGTCTGGGGATGCGACCTTGGATTGCTGTTGCATATTCAGCTCCTGTTGCAGCTGCGACTGCTGTTTTCTTGATCTACCCAATTGGTCAAGGAAGCTTTTCGGATGGTATGCCTCTAGGAATTTCTGGTACTTTCAACTTCATGATTGTCTTCCAGGCCGAGCTAAACATCCTTATGCACCTATTTCACATGCTAGGTGTAGTTAATGTATTCGACAACTCCCTATTTAGTGTTATGCATGGTTCCTTGGTAACCTCTAGTTTGATCAGGGAAACAACAGAAAATGAATCTGCTAATGAAGGTTACAGATTCGGTCAGGAAGAAGAAACTTATAATATCGTAGCCGCTCATGGTTATTTTGGTCGATTGATCTTCCAATATGCTAGTTTCAACAACTCTCGTTCTTTACATTTTTTCCTAGCTGCTTGGCCTGTAGTAGGTATCTGGTTCACTGCTTTGGGTATCAGCACTATGGCTTTCAACCTAAATGGTTTCAATTTCAACCAATCTGTAGTTGATAGTCAAGGTCGTGTAATTAACACTTGGGCTGATATCATTAACCGTGCTAACCTTGGTATGGAGGTTATGCATGAACGTAATGCTCATAATTTCCCTCTAGACTTAGCTGCTATTGAAGCTCCT
>FW.MegaGTA_contig_876_contig_877
ATGACTGCAATATTAGAGAGACGCGAAAGCGAAAGCCTATGGGGTCGCTTCTGTAACTGGATAAACAGCACCGAAAATCGTCTTTACATAGGATGGTTTGGGGTTTTGATGATCCCTACCGTATTGACCGCAACTTCTGTATTTATTATCGCCTTCATTGCTGCTCCGCCAGTAGATATTGATGGTATTCGTGAACCTGTTTCTGGATCTCTTCTTTATGGAAACAATATTATTTCAGGTGCCATTATTCCTACTTCCGCAGCTATAGGTTTGCATTTTTACCCAATCTGGGAAGCAGCATCAGTTGATGAATGGTTATACAATGGTGGTCCTTATGAACTAATAGTTCTACACTTCTTACTTGGTGTAGCTTGTTACATGGGTCGGGAGTGGGAGCTTAGTTTCCGTCTGGGTATGCGACCTTGGATTGCTGTTGCTTATTCAGCTCCTGTTGCAGCTGCAACTGCTGTTTTCTTGATCTACCCAATTGGACAAGGAAGCTTTTCTGATGGTATGCCTCTAGGAATTTCTGGAACTTTCAACTTCATGATTGTATTCCAGGCTGAGCACAACATCCTGATGCACCCATTTCACATGCTAGGTGTAGCTGGTGTATTCGGCGGCTCCCTATTTAGTGCCATGCATGGTTCCTTGGTAACCTCTAGTTTGATCAGGGAAACAACAGAAAATGAATCTGCTAATGAAGGTTACAGATTCGGTCAGGAAGAAGAAACTTATAATATCGTAGCCGCTCATGGTTATTTTGGTCGATTGATCTTCCAATATGCTAGTTTCAACAACTCTCGTTCTTTACATTTTTTCCTAGCTGCTTGGCCTGTAGTAGGTATCTGGTTCACTGCTTTGGGTATCAGCACTATGGCTTTCAACCTAAATGGTTTCAATTTCAACCAATCTGTAGTTGATAGTCAAGGTCGTGTAATTAACACTTGGGCTGATATCATTAACCGTGCTAACCTTGGTATGGAGGTTATGCATGAACGTAATGCTCATAATTTCCCTCTAGACTTAGCTGCTATTGAAGCTCCT
>LC.MegaGTA_contig_12100_contig_12101
ATGACTGCAATTTTAGAGAGACGTGAAAGCGAAAGCCTGTGGGGTCGCTTCTGTAACTGGATAACCAACACCGAAAACCGTCTTTACATTATATGGTTTGGTGTTTTGATGATCCCTACCTTATTGCCCGCTACATCAGTATTTATTATTACCTTCATTACTGCTCCTCCACTTGATATTGATGGTATTCGTGAACCTGTTTCTGGATCTCTACTTTACGGAAACAATATTATCTCTGGTGCCATTATTCCTACTTCTGCAGCTATCGGTTTGCACTTTTACCCTATCTGGGAAGCAGCATCCGTTGATGAATGGTTATACAACGGTGGTCCTTATGAACTGATCGTTCTACACTTTTTACTTGGTGTAGCTTGTTACATGGGTCGTGAGTGGGAGCTTAGTTTTCGTCTGGGTATGCGACCTTGGATTGCTGTTGCATATTCAGCTCCTGTTGCAGCTGCTACCGCGGTTTTCTTGATCTACCCAATCGGTCAAGGAAGTTTTTCGGATGGTATGCCTCTCGGAATTTCTGGTACTTTCAACTTTATGATTGTATTCCAGGCTGAGCACAACATCCTTATGCACCCATTTCACATGTTAGGCGTCGCTGGTGTATTCGGCGGCTCCCTATTCAGTGCTATGCATGGTTCCTTGGTAACTTCTAGTCTGATCAGGGAAACCACAGAAAATGAATCTGCTAATGAAGGTTACAAATTTGGTCAAGAGGAAGAAACTTATAATATCGTAGCCGCTCATGGTTATTTTGGTCGATTGATCTTCCAATATGCTAGTTTCAACAACTCTCGTTCGTTACATTTCTTCCTAGCTGCTTGGCCTGTAGTGGGTATCTGGTTCACTGCTTTAGGTATCAGCACTATGGCTTTCAACCTCAATGGTTTTAATTTCAACCAATCTGTAGTTGATAGTCAAGGCCGTGTTATTAATACTTGGGCTGATATCATCAACCGTGCTAACCTTGGTATGGAGGTTATGCATGAACGTAATGCTCACAACTTCCCTCTAGACCTAGCTGCTATCGAATCTCCAAAA
>LC.MegaGTA_contig_1262_contig_1263
ATGACTGCAATTTTAGAGAGACGAGAAAGCGAAAGCCTGTGGGGTCGCTTCTGTAACTGGATAACCAGCACCGAAAACCGTCTTTACATTGGATGGTTTGGTGTTTTGATGATACCTACCTTATTGACCGCAACTTCAGTATTTATTATTGCCTTCATAGCTGCTCCTCCAGTTGATATTGATGGTATTCGTGAACCTGTTTCTGGATCTCTACTATACGGAAACAATATTATCTCAGGTGCCATTATTCCTACTTCTGCAGCTATCGGATTGCACTTGTACCCAATCTGGGAAGCAGCATCCTTTGATGAATGGTTATACAACGGTGGTCCTTATGAACTAATCGTTTTACACTTTTTACTTGGTGTAGCTTGTTACATGGGTCGTGAGTGGGAGCTTAGTTTTCGTCTGGGTATGCGACCTTGGATTGCTGTTGCATATTCAGCTCCTGTTGCAGCTGCTACCGCGGTTTTCTTGATCTACCCAATCGGTCAAGGAAGTTTTTCGGATGGTATGCCTCTCGGAATTTCTGGTACTTTCAACTTTATGATTGTATTCCAGGCTGAGCACAACATCCTTATGCACCCATTTCACATGTTAGGCGTCGCTGGTGTATTCGGCGGCTCCCTATTCAGTGCTATGCATGGTTCCTTGGTAACTTCTAGTCTGATCAGGGAAACCACAGAAAATGAATCTGCTAATGAAGGTTACAAATTTGGTCAAGAGGAAGAAACTTATAATATCGTAGCCGCTCATGGTTATTTTGGTCGATTGATCTTCCAATATGCTAGTTTCAACAACTCTCGTTCGTTACATTTCTTCCTAGCTGCTTGGCCTGTAGTGGGTATCTGGTTCACTGCTTTAGGTATCAGCACTATGGCTTTCAACCTCAATGGTTTTAATTTCAACCAATCTGTAGTTGATAGTCAAGGCCGTGTTATTAATACTTGGGCTGATATCATCAACCGTGCTAACCTTGGTATGGAGGTTATGCATGAACGTAATGCTCACAACTTCCCTCTAGACCTAGCTGCTATCGAATCTCCAAAA
>LC.MegaGTA_contig_14982_contig_14983
ATGACTGCAATTTTAGAGAGACGCGAAAGCGAAAGCCTGTGGGGTCGATTCTGTAACTGGATAACCAGCACCGAAAACCGTCTTTACATTGGCTGGTTTGGTGTTTTGATGATCCCTACCTTATTGACCGCAACTTCCGTATTTATTATTGCCTTCATTGCTGCTCCTCCAGTTGATATTGATGGTATTCGTGAACCTGTTTCGGGATCTCTACTTTACGGAAACAATATTATCTCAGGTGCCATTATTCCTACATCTGCAGCTATCGGTTTGCACTTTTACCCAATCTGGGAAGCAGCATCAGTTGATGAATGGTTATACAACGGTGGTCCTTATGAACTAATCGTTCTACACTTTTTACTTGGGGTAGCTTGTTACATGGGTCGTGAGTGGGAGCTTAGTTTCCGTCTGGGTATGAGACCTTGGATTGCTGTTGCATATTCAGCTCCTGTTGCAGCTGCTACCGCGGTTTTCTTGATCTACCCAATCGGTCAAGGAAGTTTTTCGGATGGTATGCCCCTAGGAATTTCTGGTACTTTCAACTTTATGATTGTATTCCAGGCTGAGCACGACATCCTTATGGACCCATTTCACATGTTAGGCGTAGCTGGTGGATTCAGCGGCTCCCTACTCAGTGCTATGCATGGTTCCTTGGTAACTTCTAGTTTGATCAGGGAAACCACAGAAAATGAATCTGCTAATGAAGGTTACAAATTTGGTCAAGAGGAAGAAACTTATAATATCGTAGCCGCTCATGGTTATTTTGGTCGATTGATCTTCCAATATGCTAGTTTCAACAACTCTCGTTCGTTACATTTCTTCCTAGCTGCTTGGCCTGTAGTGGGTATCTGGTTCACTGCTTTAGGTATCAGCACTATGGCTTTCAACCTCAATGGTTTTAATTTCAACCAATCTGTAGTTGATAGTCAAGGCCGTGTTATTAATACTTGGGCTGATATCATCAACCGTGCTAACCTTGGTATGGAGGTTATGCATGAACGTAATGCTCACAACTTCCCTCTAGACCTAGCTGCTATCGAATCTCCAAAA
>LC.MegaGTA_contig_2132_contig_2133
ATGACTGCAATTTTAGAGAGACGCGAAAGCGAAAGCCTGTGGGGTCGATTCTGTAACTGGATAACCAGCACCGAAAACCGTCTTTACATTGGCTGGTTTGGTGTTTTGATGATCCCTACCTTATTGACCGCAACTTCCGTATTTATTATTGCCTTCATTGCTGCTCCTCCAGTTGATATTGATGGTATTCGTGAACCTGTTTCGGGATCTCTACTTTACGGAAACAATATTATCTCAGGTGCCATTATTCCTACATCTGCAGCTATCGGTTTGCACTTTTACCCAATCTGGGAAGCAGCATCAGTTGATGAATGGTTATACAACGGTGGTCCTTATGAACTAATCGTTCTACACTTTTTACTTGGGGTAGCTTGTTACATGGGTCGTGAGTGGGAGCTTAGTTTCCGTCTGGGTATGAGACCTTGGATTGCTGTTGCATATTCAGCTCCTGTTGCAGCTGCTACCGCGGTTTTCTTGATCTACCCAATCGGTCAAGGAAGTTTTTCGGATGGTATGCCTCTAGGAATTTCTGGTACATTCAACTTTATGATTGTATTCCAGGCTGAGCACAACATCCTTATGCACCCATTTCACATGTTAGGCGTAGCTGGTGTATTCGGCGGCTCACTATTCAGTGCTATGCATGGTTCCTTGGTAACTTCTAGTTTGATCAGGGAAACCACAGAAAGTGAATCTGCTAATGAAGGTTACAGATTTGGTCAAGAGGAAGAAACTTATAATATCGTAGCCGCTCATGGTTATTTTGGTCGATTGATCTTCCAATATGCTAGTTTCAACAACTCTCGTTCGTTACATTTCTTCCTAGCTGCTTGGCCTGTAGTGGGTATCTGGTTCACTGCTTTAGGTATCAGCACTATGGCTTTCAACCTCAATGGTTTTAATTTCAACCAATCTGTAGTTGATAGTCAAGGCCGTGTTATTAATACTTGGGCTGATATCATCAACCGTGCTAACCTTGGTATGGAGGTTATGCATGAACGTAATGCTCACAACTTCCCTCTAGACCTAGCTGCTATCGAATCTCCAAAA
>LC.MegaGTA_contig_3338_contig_3339
ATGACTGCAATTTTAGAGAGACGCGAAAGCGAAAGCCTGTGGGGTCGATTCTGTAACTGGATAACCAGCACCGAAAACCGTCTTTACATTGGCTGGTTTGGTGTTTTGATGATCCCTACCTTATTGACCGCAACTTCCGTATTTATTATTGCCTTCATTGCTGCTCCTCCAGTTGATATTGATGGTATTCGTGAACCTGTTTCGGGATCTCTACTTTACGGAAACAATATTATCTCAGGTGCCATTATTCCTACATCTGCAGCTATCGGTTTGCACTTTTACCCAATCTGGGAAGCAGCATCAGTTGATGAATGGTTATACAACGGTGGTCCTTATGAACTAATCGTTCTACACTTTTTACTTGGGGTAGCTTGTTACATGGGTCGTGAGTGGGAGCTTAGTTTCCGTCTGGGTATGAGACCTTGGATTGCTGTTGCATATTCAGCTCCTGTTGCAGCTGCTACCGCGGTTTTCTTGATCTACCCAATCGGTCAAGGAAGTTTTTCGGATGGTATGCCTCTAGGAATTTCTGGTACATTCAACTTTATGATTGTATTCCAGGCTGAGCACAACATCCTTATGCACCCATTTCACATGTTAGGAGTAGCTGGTGTATTCGGCGGCTCCCTATTCAGTGCTATGCATGGATCCTTGGTAACTTCTAGTTTGATCAGGGAAACCACAGAAAATCAATCTGCTAATGAAGGTTACAGATTTGGTCAAGAGGACGAAACTTATAATATCGTAGCCGCTCATGGTTATTTTGGCCGATTGATCTTCCAATATGCTAGTTTCAATAACTCTCGTTCGTTACACTTCTTCCTAGCTGCTTGGCCTGTAGTTGGTATCTGGTTCACTGCTTTAGGTATCAGCACTATGGCTTTCAACCTCAATGGTTTTAATTTCAACCAATCTGTAGTTGATAGTCAAGGCCGTGTTATTAATACTTGGGCTGATATCATCAACCGTGCTAACCTTGGTATGGAGGTTATGCATGAACGTAATGCTCACAACTTCCCTCTAGACCTAGCTGCTATCGAATCTCCAAAA
>LC.MegaGTA_contig_344_contig_345
ATGACTGCAATTTTAGAGAGACGCGAAAGCGAAAGCCTGTGGGGTCGATTCTGTAACTGGATAACCAGCACCGAAAACCGTCTTTACATTGGCTGGTTTGGTGTTTTGATGATCCCTACCTTATTGACCGCAACTTCCGTATTTATTATTGCCTTCATTGCTGCTCCTCCAGTTGATATTGATGGTATTCGTGAACCTGTTTCGGGATCTCTACTTTACGGAAACAATATTATCTCAGGTGCCATTATTCCTACATCTGCAGCTATCGGTTTGCACTTTTACCCAATCTGGGAAGCAGCATCAGTTGATGAATGGTTATACAACGGTGGTCCTTATGAACTAATCGTTCTACACTTTTTACTTGGGGTAGCTTGTTACATGGGTCGTGAGTGGGAGCTTAGTTTCCGTCTGGGTATGAGACCTTGGATTGCTGTTGCATATTCAGCTCCTGTTGCAGCTGCTACCGCGGTTTTCTTGATCTACCCAATCGGTCAAGGAAGTTTTTCGGATGGTATGCCTCTAGGAATTTCTGGTACATTCAACTTTATGATTGTATTCCAGGCTGAGCACAACATCCTTATGCACCCATTTCACATGTTAGGCGTAGCTGGTGTATTCGGCGGCTCACTATTCAGTGCTATGCATGGTTCCTTGGTAACTTCTAGTTTGATCAGGGAAACCACAGAAAATGAATCTGCTAATGAAGGTTACAAATTTGGTCAAGAGGAAGAAACTTATAATATCGTAGCCGCTCATGGTTATTTTGGCCGATTGATCTTCCAATATGCTAGTTTCATCAACTCTCGTTCGTTACACTTCTTCCTAGCAGCTTGGCCTGTAGTGGGTATCTGGTTCACTGCTTTAGGTATCAGCACTATGGCTTTCAACCTCAATGGTTTTAATTTCAACCAATCTGTAGTTGATAGTCAAGGCCGTGTTATTAATACTTGGGCTGATATCATCAACCGTGCTAACCTTGGTATGGAGGTTATGCATGAACGTAATGCTCACAACTTCCCTCTAGACCTAGCTGCTATCGAATCTCCAAAA
>LC.MegaGTA_contig_530_contig_531
ATGACTGCAATTTTAGAGAGACGCGAAAGCCAAAGCCTGTGGGGTCGCTTCTGTAACTGGATAACCAGCACCGAAAACCGTCTTTACATTGGCTGGTTTGGTGTTTTGATGATCCCTACCTTATTGACCGCAACTTCTGTATTTATTATTGCCTTCATTGCTGCTCCTCCAGTTGATATTGATGGTATTCGTGAGCCTGTTTCTGGATCTCTACTTTACGGAAACAATATTATCTCAGGTGCCATTATTCCTACTTCTGCTGCTATCGGTTTGCACTTTTACCCAATCTGGGAAGCAGCATCCGTTGATGAATGGTTATACAATGGTGGTCCTTATGAACTAATCGTTCTACACTTTTTACTTGGTGTAGCTTGTTACATGGGTCGTGAGTGGGAGCTTAGTTTTCGTCTGGGTATGCGACCTTGGATTGCTGTTGCATATTCAGCTCCTGTTGCAGCTGCTACCGCGGTTTTCTTGATCTACCCAATCGGTCAAGGAAGTTTTTCGGATGGTATGCCTCTCGGAATTTCTGGTACTTTCAACTTTATGATTGTATTCCAGGCTGAGCACAACATCCTTATGCACCCATTTCACATGTTAGGCGTCGCTGGTGTATTCGGCGGCTCCCTATTCAGTGCTATGCATGGTTCCTTGGTAACTTCTAGTCTGATCAGGGAAACCACAGAAAATGAATCTGCTAATGAAGGTTACAAATTTGGTCAAGAGGAAGAAACTTATAATATCGTAGCCGCTCATGGTTATTTTGGTCGATTGATCTTCCAATATGCTAGTTTCAACAACTCTCGTTCGTTACATTTCTTCCTAGCTGCTTGGCCTGTAGTGGGTATCTGGTTCACTGCTTTAGGTATCAGCACTATGGCTTTCAACCTCAATGGTTTTAATTTCAACCAATCTGTAGTTGATAGTCAAGGCCGTGTTATTAATACTTGGGCTGATATCATCAACCGTGCTAACCTTGGTATGGAGGTTATGCATGAACGTAATGCTCACAACTTCCCTCTAGACCTAGCTGCTATCGAATCTCCAAAA
>LC.MegaGTA_contig_7364_contig_7365
ATGACTGCAATTTTAGAGAGACGAGAAAGCGAAAGCCTGTGGGGTCGCTTCTGTAACTGGATAACCAGTACCGAAAACCGTCTTTACATTGGATGGTTTGGTGTTTTGATGATCCCTACATTATTGACCGCAACTTCAGTATTTATTATTGCCTTCATTGCTGCTCCTCCAGTTGATATAGATGGTATTCGTGAACCTGTTTCTGGATCTCTACTTTACGGAAACAATATTATCTCAGGCGCCATTAGTCCTACTTCTGCAGCTATCGGTTTGCACTTTTACCCAATCTGGGAAGCAGCATCCGTTGATGAATGGTTATACAATGGTGGTCCTTATGAACTAATCGTTCTACACTTTTTACTTGGTGTAGCTTGTTACATGGGTCGTGAGTGGGAGCTTAGTTTTCGTCTGGGTATGCGACCTTGGATTGCTGTTGCATATTCAGCTCCTGTTGCAGCTGCTACCGCGGTTTTCTTGATCTACCCAATCGGTCAAGGAAGTTTTTCGGATGGTATGCCTCTCGGAATTTCTGGTACTTTCAACTTTATGATTGTATTCCAGGCTGAGCACAACATCCTTATGCACCCATTTCACATGTTAGGCGTCGCTGGTGTATTCGGCGGCTCCCTATTCAGTGCTATGCATGGTTCCTTGGTAACTTCTAGTCTGATCAGGGAAACCACAGAAAATGAATCTGCTAATGAAGGTTACAAATTTGGTCAAGAGGAAGAAACTTATAATATCGTAGCCGCTCATGGTTATTTTGGTCGATTGATCTTCCAATATGCTAGTTTCAACAACTCTCGTTCGTTACATTTCTTCCTAGCTGCTTGGCCTGTAGTGGGTATCTGGTTCACTGCTTTAGGTATCAGCACTATGGCTTTCAACCTCAATGGTTTTAATTTCAACCAATCTGTAGTTGATAGTCAAGGCCGTGTTATTAATACTTGGGCTGATATCATCAACCGTGCTAACCTTGGTATGGAGGTTATGCATGAACGTAATGCTCACAACTTCCCTCTAGACCTAGCTGCTATCGAATCTCCAAAA
>LC.MegaGTA_contig_990_contig_991
ATGACTGCAATTTTAGAGAGACGCGAAAGCGAAAGCCTGTGGGGTCGATTCTGTAACTGGATAACCAGCACCGAAAACCGTCTTTACATTGGCTGGTTTGGTGTTTTGATGATCCCTACCTTATTGACCGCAACTTCCGTATTTATTATTGCCTTCATTGCTGCTCCTCCAGTTGATATTGATGGTATTCGAGAACCTGTTTCTGGATCTCTACTTTACGGAAACAATATTATCTCCGGTGCCATTATTCCTACTTCTGCAGCTATCGGTTTGCACTTTTACCCTATCTGGGAAGCAGCATCCGTTGATGAATGGTTATACAACGGTGGACCTTATGAACTAATCTCTCTACACTTTTTACTTGGTGTAGCTTGTTACATGGGTCGTGAGTGGGAGCTTAGTTTTCGTCTGGGTATGCGACCTTGGATTGCTGTTGCATATTCAGCTCCTGTTGCAGCTGCTACCGCGGTTTTCTTGATCTACCCAATCGGTCAAGGAAGTTTTTCGGATGGTATGCCTCTCGGAATTTCTGGTACTTTCAACTTTATGATTGTATTCCAGGCTGAGCACAACATCCTTATGCACCCATTTCACATGTTAGGCGTCGCTGGTGTATTCGGCGGCTCCCTATTCAGTGCTATGCATGGTTCCTTGGTAACTTCTAGTCTGATCAGGGAAACCACAGAAAATGAATCTGCTAATGAAGGTTACAAATTTGGTCAAGAGGAAGAAACTTATAATATCGTAGCCGCTCATGGTTATTTTGGTCGATTGATCTTCCAATATGCTAGTTTCAACAACTCTCGTTCGTTACATTTCTTCCTAGCTGCTTGGCCTGTAGTGGGTATCTGGTTCACTGCTTTAGGTATCAGCACTATGGCTTTCAACCTCAATGGTTTTAATTTCAACCAATCTGTAGTTGATAGTCAAGGCCGTGTTATTAATACTTGGGCTGATATCATCAACCGTGCTAACCTTGGTATGGAGGTTATGCATGAACGTAATGCTCACAACTTCCCTCTAGACCTAGCTGCTATCGAATCTCCAAAA
>P.MegaGTA_contig_108_contig_109
ATGACTGCAATTTTAGAGAGACGAGAAAGCGAAAGCCTATGGGGTCGCTTCTGTAACTGGATAACCAGCACCGAGAACCGTCTTTACATTGGATGGTTTGGCGTTTTGATGATCCCGACCTTATTGAGCGCAACTTCTGTATTTATTATCGCCTTCATTGATGCTCATATAGTAGATATTGATGGTATTCGTGAACCTGTTGTGGATCTACTTTATGGAAACAATATTATTTCAGGTGCTATTATTCCTACTTCTGCAGCTATAGGTTTGCATTTCTACCCAATATGGGAAGCAGCATCTGTTGATGAATGGTTATACAATGGTGGTCCTTATGAACTCATTGTTCTACACTTCTTACTTGGTGTAGCTTGTTACATGGGTCGGGAGTGGGAGCTTAGTTTCCGTCTGGGTATGCGACCTTGGATTGCTGTTGCTTATTCAGCTCCTGTTGCAGCTGCGACTGCTGTTTTCTTGATATACCCAATTGGTCAAGGAAGCTTTTCTGATGGTATGCCTCTAGGTATTTCTGGTACTTTCAACTTCATGATTGTATTCCAGGCTGAGCATAACATCCTTATGCACCCATTTCACATGCTAGGCGTAGCTGGTGTATTTGGCGGCTCCCTATTTAGTGCTATGCATGGTTCCTTGGTAACCTCCAGTTTGATCAGGGAAACCACAGAAAATGAATCTGCTAATGAAGGTTACAAATTCGGTCAAGAAGAAGAAACTTATAATATCGTAGCCGCTCATGGTTATTTTGGTCGATTGATCTTCCAATATGCTAGTTTCAACAACTCTCGTTCTTTGCATTTCTTCCTAGCTGCTTGGCCTGTAGTAGGTATCTGGTTCACTGCTTTGGGTATCAGTACTATGGCTTTCAACCTAAATGGTTTCAATTTCAACCAATCTGTAGTTGATAGTCAAGGCCGTGTTATTAACACTTGGGCTGATATCATTAACCGTGCTAACCTTGGTATGGAGGTTATGCATGAACGTAATGCTCATAATTTCCCTCTAGACTTAGCTGCTATTGAAGCTCCAAAT
>P.MegaGTA_contig_1122_contig_1123
ATGACTGCAATTTTAGAGAGACGCGAAAGCGAAAGCCTGTGGGGTCGCTTCTGTAACTGGATAACCAGCACCGAAAACCGTCTTTACATTGGATGGTTTGGAGTTTTGATGATCCCGACCTTATTGACCGCAACTTCTGTATTTATTATCGCCTTCATTGCTGCTCCACCAGTAGATATTGATGGTATTCGTGAACCTGTTTCTGGATCTCTACTTTACGGAAACAATATTATTTCAGGTGCCATTATTCCTACTTCTGCAGCAATAGGTTTGCATTTTTACCCAATATGGGAAGCAGCATCTGTTGACGAATGGTTATACAATGGTGGTCCTTATGAACTAATTGTTCTACACTTCTTACTTGGTGTAGCTCGTTACATGGGTCGTGAGTGGGAGCTTAGTTTCCGTCTGGGTATGCGACCGTGGATTGCTGTTGCATATTCAGCTCCTGTTGCAGCTGCGACTGCCGTTTTCTTGATCTACCCAATTGGTCAAGGAAGCTTTTCTGATGGGATGCCTCTAGGAATTTCTGGTACTTTCAACTTCATGATTGTATTTCAGGCTGAGCACAACATCCTTATGCACCCATTTCACATGCTAGGAGTAGCTGGTGTATTCGGCGGCTCCCTATTTAGTGCTATGCATGGGTCCTTGGTAACCTCTAGTTTGATCAGGGAAACCACAGAAAATGAATCTGCTAATGAAGGTTACAAATTCGGTCAAGAAGAAGAAACTTATAATATCGTAGCCGCTCATGGTTATTTTGGTCGATTGATCTTCCAATATGCTAGTTTCAACAACTCTCGTTCTTTGCATTTCTTCCTAGCTGCTTGGCCTGTAGTAGGTATCTGGTTCACTGCTTTGGGTATCAGTACTATGGCTTTCAACCTAAATGGTTTCAATTTCAACCAATCTGTAGTTGATAGTCAAGGCCGTGTTATTAACACTTGGGCTGATATCATTAACCGTGCTAACCTTGGTATGGAGGTTATGCATGAACGTAATGCTCATAATTTCCCTCTAGACTTAGCTGCTATTGAAGCTCCAAAT
>P.MegaGTA_contig_1256_contig_1257
ATGACTGCAATTTTAGAGAGACGAGAAAGCGAAAGCCTATGGGGTCGCTTCTGTAACTGGATAACCAGCACCGAAAACCGGCTTTACATTGGCTGGTTTGGCGTTTTGATGATCCCGACCGTATTGACCGCAACTTCTGTATTTATTATCGCCTTCATTGCTGCTCCGCCAGTAGATATTGATGGTATTCGTGAACCTGTTTCTGGATCTCTACTGTATGGAAACAATATTATTTCAGGTGCCATTATTCCTACTTCTGCAGCTATAGGTTTGCATTTTTACCCTATATGGGAAGCAGCATCTGTTGATGAATGGTTATACAATGGTGGTCCTTATGAACTCATTGTTCTACACTTCTTACTTGGTGTAGCTTGTTACATGGGTCGGGAGTGGGAGCTTAGTTTCCGTCTGGGTATGCGACCTTGGATTGCTGTTGCTTATTCAGCTCCTGTTGCAGCTGCGACTGCTGTTTTCTTGATATACCCAATTGGTCAAGGAAGCTTTTCTGATGGTATGCCTCTAGGTATTTCTGGTACTTTCAACTTCATGATTGTATTCCAGGCTGAGCATAACATCCTTATGCACCCATTTCACATGCTAGGCGTAGCTGGTGTATTTGGCGGCTCCCTATTTAGTGCTATGCATGGTTCCTTGGTAACCTCCAGTTTGATCAGGGAAACCACAGAAAATGAATCTGCTAATGAAGGTTACAAATTCGGTCAAGAAGAAGAAACTTATAATATCGTAGCCGCTCATGGTTATTTTGGTCGATTGATCTTCCAATATGCTAGTTTCAACAACTCTCGTTCTTTGCATTTCTTCCTAGCTGCTTGGCCTGTAGTAGGTATCTGGTTCACTGCTTTGGGTATCAGTACTATGGCTTTCAACCTAAATGGTTTCAATTTCAACCAATCTGTAGTTGATAGTCAAGGCCGTGTTATTAACACTTGGGCTGATATCATTAACCGTGCTAACCTTGGTATGGAGGTTATGCATGAACGTAATGCTCATAATTTCCCTCTAGACTTAGCTGCTATTGAAGCTCCAAAT
>P.MegaGTA_contig_1364_contig_1365
ATGACTGCAATTTTAGAGAGACGAGAAAGCGAAAGCCTATGGGGTCGCTTCTGTAACTGGATAACCAGCACAGAAAACCGTCTTTACATTGGATGGTTTGGCGTTTTGATGATCCCTACCTTATTGACCGCAACTTCTGTATTTATTATCGCCTTCATTGCAGCTCCTCCAGTAGATATTGATGGTATTCGTGAACCTGTTTCTGGGTCTCTACTTTATGGAAACAATATTATTTCAGGTGCCATTATTCCCACTTCTGCAGCTATAGGTTTGCATTTTTACCCAATATGGGAAGCTGCATCTGTTGATGAATGGTTATACAATGGTGGTCCTTATGAACTCATTGTTCTACACTTCTTACTTGGTGTAGCTTGTTACATGGGTCGGGAGTGGGAGCTTAGTTTCCGTCTGGGTATGCGACCTTGGATTGCAGTTGCATATTCAGCTCCTGTTGCAGCTGCGACTGCTGTTTTCTTGATCTACCCCATTGGTCAAGGAAGCTTTTCTGATGGTATGCCTCTAGGAATTTCAGGTACTTTCAACTTCATGATTGTATTCCAGGCTGAGCACAACATACTTATGCACCCATTTCACATGCTAGGCGTAGCTGGTGTATTCGGTGGCTCCCTATTTAGTGCTATGCATGGTTCCTTGGTAACCTCTAGCTTGATCAGGGAAACCACAGAAAATGAATCTGCTAATGAAGGTTACAGATTCGGTCAAGAAGAAGAAAATTATAATATCGTTGCCGCTCATGGTTATTTTGGCCGATTGATCTTCCAATATGCTAGTTTCAACAACTCTCGTTCTTTGCATTTCTTCCTAGCTGCTTGGCCTGTAGTAGGTATCTGGTTCACTGCTTTGGGTATCAGTACTATGGCTTTCAACCTAAATGGTTTCAATTTCAACCAATCTGTAGTTGATAGTCAAGGCCGTGTTATTAACACTTGGGCTGATATCATTAACCGTGCTAACCTTGGTATGGAGGTTATGCATGAACGTAATGCTCATAATTTCCCTCTAGACTTAGCTGCTATTGAAGCTCCAAAT
>P.MegaGTA_contig_14906_contig_14907
ATGACTGCAATTTTAGAGAGACGAGAAAGCGAAAGCCTATGGGGTCGCTTCTGTAACTGGATAACCAGCACAGAAAACCGTCTTTACATTGGATGGTTTGGCGTTTTGATGATCCCTACCTTATTGACCGCAACTTCTGTATTTATTATCGCCTTCATTGCAGCTCCTCCAGTAGATATTGATGGTATTCGTGAACCTGTTTCTGGGTCTCTACTTTATGGAAACAATATTATTTCAGGTGCCATTATTCCCACTTCTGCAGCTATAGGTTTGCATTTTTACCCAATATGGGAAGCTGCATCTGTTGATGAATGGTTATACAATGGTGGTCCTTATGAACTCATTGTTCTACACTTCTTACTTGGTGTAGCTTGTTACATGGGTCGGGAGTGGGAGCTTAGTTTCCGTCTGGGTATGAGACCTTTGATTGCTGTTGCATATTCAGCTACTGTTGCAGCTGCGACTGCTGTTTTCTTGATCTACCCTATTGGTCAAGGAAGCTTTTCTGATGGTATGCCTCTAGGAATTTCCGGTACTTTCAACTTCATGATTGTATTCCAGGCTGAGCACAACATACTTATGCACCCATTTCACATGCTAGGCGTAGCTGGTGTATTCGGTGGCTCCCTATTTAGTGCTATGCATGGTTCCTTGGTAACCTCTAGTTTGATCAGGGAAACCACAGAAAATGAATCTGCTAATGAAGGTTACAAATTCGGTCAAGAAGAAGAAACTTATAATATCGTAGCCGCTCATGGTTATTTTGGTCGATTGATCTTCCAATATGCTAGTTTCAACAACTCTCGTTCTTTGCATTTCTTCCTAGCTGCTTGGCCTGTAGTAGGTATCTGGTTCACTGCTTTGGGTATCAGTACTATGGCTTTCAACCTAAATGGTTTCAATTTCAACCAATCTGTAGTTGATAGTCAAGGCCGTGTTATTAACACTTGGGCTGATATCATTAACCGTGCTAACCTTGGTATGGAGGTTATGCATGAACGTAATGCTCATAATTTCCCTCTAGACTTAGCTGCTATTGAAGCTCCAAAT
>P.MegaGTA_contig_1514_contig_1515
ATGACTGCAATTTTAGAGAGACGAGAAAGCGAAAGCCTATGGGGTCGCTTCTGTAACTGGATAACCAGCACCGAGAACCGTCTTTACATTGGATGGTTTGGCGTTTTGATGATCCCGACCTTATTGACCGCAACTTCAGTATTTATTATCGCCTTCATTGCTGCTCCTCCAGTAGATATTGACGGTATTCGTGAACCTGTTTCTGGATCTCTACTTTATGGAAACAACATTATTTCAGGTGCCATTATTCCTACTTCTGCAGCTATAGGTTTACATTTTTACCCAATATGGGAAGCAGCATCTGTTGATGAATGGTTATACAATGGTGGTCCTTACGAACTAATTGTTCTACACTTCTTACTTGGTGTAGCTTGTTACATGGGACGTGAGTGGGAGCTTAGTTTCCGTCTGGGTATGCGACCTTGGATAGCTGTTGCATATTCAGCTCCTGTTGCAGCTGCGACTGCTGTATTCTTGATCTACCCAATTGGTCAAGGAAGCTTTTCTGATGGTATGCCACTAGGAATTTCTGGTACTTTCAACTTCATGATTGTATTCCAGGCAGAGCACAACATCCTTATGCACCCATTTCACATGCTAGGCGTAGCTGGAGTATTCGGCGGCTCCCTATTTAGTGCTATGCATGGTTCCTTGGTAACCTCTAGTCTGATCAGGGAAACCACAGAAAATGAATCTGCTAATGAAGGTTACAAATTCGGTCAAGAAGAAGAAACTTATAATATCGTAGCCGCTCATGGTTATTTTGGCCGATTGATCTTCCAATATGCTAGCTTCAACAACTCTCGTTCTTTACATTTCTTCCTAGCTGCTTGGCCAGTAGTAGGTATCTGGTTCACTGCTTTAGGTATCAGTACTATGGCATTCAACCTAAATGGTTTCAATTTCAACCAATCAGTAGTTGATAGTAAAGGACGTGTTATTAACACTTGGTCTGATATCATTAACCGTGCTAACCTTGGTATGGAAGTTATGCATGAGCGTAATGCTCATAATTTCCCTCTAGACTTAGCTGCTATTGAAGCTCCAAAT
>P.MegaGTA_contig_170_contig_171
ATGACTGCAATTTTAGAGAGACGAGAAAGCGAAAGCCTATGGGGTCGCTTCTGTAACTGGATAACCAGCACCGAGAACCGTCTTTACATTGGATGGTTTGGCGTTTTGATGATCCCGACCTTATTGACCGCAACTTCAGTATTTATTATCGCCTTCATTGCTGCTCCTCCAGTAGATATTGACGGTATTCGTGAACCTGTTTCTGGATCTCTACTTTATGGAAACAACATTATTTCAGGTGCCATTATTCCTACTTCTGCAGCTATAGGTTTACATTTTTACCCAATATGGGAAGCAGCATCTGTTGATGAATGGTTATACAATGGTGGTCCTTACGAACTAATTGTTCTACACTTCTTACTTGGTGTAGCTTGTTACATGGGACGTGAGTGGGAGCTTAGTTTCCGTCTGGGTATGCGACCTTGGATAGCTGTTGCATATTCAGCTCCTGTTGCAGCTGCGACTGCTGTATTCTTGATCTACCCAATTGGTCAAGGAAGCTTTTCTGATGGTATGCCACTAGGAATTTCTGGTACTTTCAACTTCATGATTGTATTCCAGGCAGAGCACAACATCCTTATGCACCCATTTCACATGCTAGGCGTAGCTGGAGTATTCGGCGGCTCCCTATTTAGTGCTATGCATGGTTCCTTGGTAACCTCTAGTCTGATCAGGGAAACCACAGAAAATGAATCTGCTAATGAAGGTTACAAATTCGGTCAAGAAGAAGAAACTTATAATATCGTAGCCGCTCATGGTTATTTTGGCCGATTGATCTTCCAATATGCTAGCTTCAACAACTCTCGTTCTTTACATTTCTTCCTAGCTGCTTGGCCTGCAGTAGGTATCTGGTTCACTGCTTTAGGTATCAGTACTATGGCTTTCAACCTTAATGGTTTCAATTTCAACCAATCAGTAGTTGATAGTCAAGGCCGTGTTATTAACACTTGGGCTGATATCATTAACCGTGCTAACCTTGGTATGGAGGTTATGCATGAACGTAATGCTCATAATTTCCCTCTAGACTTAGCTGCTATTGAAGCTCCAAAT
>P.MegaGTA_contig_174_contig_175
ATGACTGCAATTTTAGACAGACGCGAAAGCGAAAGCCTATGGGGTCGCTTCTGTAACTGGATAACCAGCACTGAAAACCGTCTTTACATTGGATGGTTTGGCGTTTTGATGATCCCGACTTTATTGACCGCAACTTCTGTATTTATTATCGCCTTCATTGCTGCGCCTCCAGTAGATATTGATGGTATTCGTGAACCTGTTTCTGGATCTCTACTGTATGGAAACAATATTATTTCAGGTGCCATTATTCCTACTTCTGCAGCTATAGGTTTGCATTTTTACCCTATATGGGAAGCAGCATCTGTTGATGAATGGTTATACAATGGTGGTCCTTATGAACTCATTGTTCTACACTTCTTACTTGGTGTAGCTTGTTACATGGGTCGGGAGTGGGAGCTTAGTTTCCGTCTGGGTATGCGACCTTGGATTGCTGTTGCTTATTCAGCTCCTGTTGCAGCTGCGACTGCTGTTTTCTTGATATACCCAATTGGTCAAGGAAGCTTTTCTGATGGTATGCCTCTAGGTATTTCTGGTACTTTCAACTTCATGATTGTATTCCAGGCTGAGCATAACATCCTTATGCACCCATTTCACATGCTAGGCGTAGCTGGTGTATTTGGCGGCTCCCTATTTAGTGCTATGCATGGTTCCTTGGTAACCTCCAGTTTGATCAGGGAAACCACAGAAAATGAATCTGCTAATGAAGGTTACAAATTCGGTCAAGAAGAAGAAACTTATAATATCGTAGCCGCTCATGGTTATTTTGGTCGATTGATCTTCCAATATGCTAGTTTCAACAACTCTCGTTCTTTGCATTTCTTCCTAGCTGCTTGGCCTGTAGTAGGTATCTGGTTCACTGCTTTGGGTATCAGTACTATGGCTTTCAACCTAAATGGTTTCAATTTCAACCAATCTGTAGTTGATAGTCAAGGCCGTGTTATTAACACTTGGGCTGATATCATTAACCGTGCTAACCTTGGTATGGAGGTTATGCATGAACGTAATGCTCATAATTTCCCTCTAGACTTAGCTGCTATTGAAGCTCCAAAT
>P.MegaGTA_contig_19344_contig_19345
ATGACTGCAATTTTAGAGAGACGAGAAAGCGAAAGCCTATGGGGTCGCTTCTGTAACTGGATAACCAGCACAGAAAACCGTCTTTACATTGGATGGTTTGGCGTTTTGATGATCCCTACCTTATTGACCGCAACTTCTGTATTTATTATCGCCTTCATTGCAGCTCCTCCAGTAGATATTGATGGTATTCGTGAACCTGTTTCTGGCTCTATACTTTATGGAAACAATATTATTTCAGGTGCCATTATTCCTACTTCTGCTGCTATAGGTTTGCATTTTTACCCAATATGGGAAGCAGCATCTGTTGATGAGTGGTTATACAATGGTGGTCCTTATGAACTAATTGTTCTACACTTCTTGCTTGGTGTAGCTTGTTACATGGGTCGTGAGTGGGAGCTTAGTTTCCGTCTGGGTATGCGTCCTTGGATTGCTGTTGCATATTCAGCTCCTGTTGCAGCTGCGACTGCTGTTTTCTTGATCTATCCAATTGGTCAAGGAAGCTTTTCTGATGGTATGCCTCTAGGAATTTCTGGTACTTTTAACTTCATGATTGTATTCCAGGCTGAGCACAACATCCTTATGCACCCATTTCACATGCTAGGTGTAGCTGGTGTATTCGGCGGCTCCCTATTTAGTGCTATGCATGGTTCCTTGGTAACCTCGAGTTTGATCAGGGAAACCACAGAAAATGAATCTGCTAATGAAGGTTACAAATTCGGTCAAGAAGAAGAAACTTATAATATCGTAGCCGCTCATGGTTATTTTGGTCGATTGATCTTCCAATATGCTAGTTTCAACAACTCTCGTTCTTTGCATTTCTTCCTAGCTGCTTGGCCTGTAGTAGGTATCTGGTTCACTGCTTTGGGTATCAGTACTATGGCTTTCAACCTAAATGGTTTCAATTTCAACCAATCTGTAGTTGATAGTCAAGGCCGTGTTATTAACACTTGGGCTGATATCATTAACCGTGCTAACCTTGGTATGGAGGTTATGCATGAACGTAATGCTCATAATTTCCCTCTAGACTTAGCTGCTATTGAAGCTCCAAAT
>P.MegaGTA_contig_1942_contig_1943
ATGACAGCAATTTTAGAGAGACGCGAAAGCGAAAGCCTATGGGGTCGCTTCTGTGACTGGATAACCAGCACCGAAAACCGTCTTTACATTGGATGGTTTGGAGTTTTGATGATCCCGACCTTATTGACCGCAACTTCTGTATTTATTATTGCCTTCATTGCTGCTCCTCCAGTAGATATTGATGGTATTCGTGAGCCTGTTTCTGGATCTCTACTTTATGGAAACAATATTATTTCAGGTGCCATTATTCCTACTTCTGCTGCTATAGGTTTGCATTTTTACCCAATATGGGAAGCAGCATCTGTTGATGAGTGGTTATACAATGGTGGTCCTTATGAACTAATTGTTCTACACTTCTTGCTTGGTGTAGCTTGTTACATGGGTCGTGAGTGGGAGCTTAGTTTCCGTCTGGGTATGCGTCCTTGGATTGCTGTTGCATATTCAGCTCCTGTTGCAGCTGCGACTGCTGTTTTCTTGATCTATCCAATTGGTCAAGGAAGCTTTTCTGATGGTATGCCTCTAGGAATTTCTGGTACTTTTAACTTCATGATTGTATTCCAGGCTGAGCACAACATCCTTATGCACCCATTTCACATGCTAGGTGTAGCTGGTGTATTCGGCGGCTCCCTATTTAGTGCTATGCATGGTTCCTTGGTAACCTCGAGTTTGATCAGGGAAACCACAGAAAATGAATCTGCTAATGAAGGTTACAAATTCGGTCAAGAAGAAGAAACTTATAATATCGTAGCCGCTCATGGTTATTTTGGTCGATTGATCTTCCAATATGCTAGTTTCAACAACTCTCGTTCTTTGCATTTCTTCCTAGCTGCTTGGCCTGTAGTAGGTATCTGGTTCACTGCTTTGGGTATCAGTACTATGGCTTTCAACCTAAATGGTTTCAATTTCAACCAATCTGTAGTTGATAGTCAAGGCCGTGTTATTAACACTTGGGCTGATATCATTAACCGTGCTAACCTTGGTATGGAGGTTATGCATGAACGTAATGCTCATAATTTCCCTCTAGACTTAGCTGCTATTGAAGCTCCAAAT
>P.MegaGTA_contig_2434_contig_2435
ATGACTGCAATTTTAGAGAGACGCGAAACCGAAAGCCTATGGGGTCGCTTCGGTAAATGGATAACCAGCACCGAAAACCGTCTTTACATTGGATGGTTTGGCGTTTTGATGATACCGACCTTATTGACTGCAACTTCTGTATTTATTATCGCCTTCATTGCTGCTCCTCCAGTTGATATTGATGGTATTCGTGAACCTGTTTCTGGATCTCTACTTTATGGTAACAATATTATTTCAGGTGCCATTATTCCTACTTCTGCAGCTATTGGTTTGCATTTTTACCCAATATGGGAAGCAGCATCTGTTGATGAGTGGTTATACAATGGTGGTCCTTATGAACTAATTGTTCTACACTTCTTGCTTGGTGTAGCTTGTTACATGGGTCGTGAGTGGGAGCTTAGTTTCCGTCTGGGTATGCGTCCTTGGATTGCTGTTGCATATTCAGCTCCTGTTGCAGCTGCGACTGCTGTTTTCTTGATCTATCCAATTGGTCAAGGAAGCTTTTCTGATGGTATGCCTCTAGGAATTTCTGGTACTTTTAACTTCATGATTGTATTCCAGGCTGAGCACAACATCCTTATGCACCCATTTCACATGCTAGGTGTAGCTGGTGTATTCGGCGGCTCCCTATTTAGTGCTATGCATGGTTCCTTGGTAACCTCGAGTTTGATCAGGGAAACCACAGAAAATGAATCTGCTAATGAAGGTTACAAATTCGGTCAAGAAGAAGAAACTTATAATATCGTAGCCGCTCATGGTTATTTTGGTCGATTGATCTTCCAATATGCTAGTTTCAACAACTCTCGTTCTTTGCATTTCTTCCTAGCTGCTTGGCCTGTAGTAGGTATCTGGTTCACTGCTTTGGGTATCAGTACTATGGCTTTCAACCTAAATGGTTTCAATTTCAACCAATCTGTAGTTGATAGTCAAGGCCGTGTTATTAACACTTGGGCTGATATCATTAACCGTGCTAACCTTGGTATGGAGGTTATGCATGAACGTAATGCTCATAATTTCCCTCTAGACTTAGCTGCTATTGAAGCTCCAAAT
>P.MegaGTA_contig_2870_contig_2871
ATGACTGCAATTTTAGAGAGACGAGAAAGCGAAAGCCTATGGGGTCGCTTCTGTAACTGGATAACCAGCACCGAGAACCGTCTTTACATTGGATGGTTTGGCGTTTTGATGATCCCGACCTTATTGACCGCAACTTCAGTATTTATTATCGCCTTCATTGCTGCTCCTCCAGTAGATATTGACGGTATTCGTGAACCTGTTTCTGGATCTCTACTTTATGGAAACAACATTATTTCAGGTGCCATTATTCCTACTTCTGCAGCTATAGGTTTACATTTTTACCCAATATGGGAAGCAGCATCTGTTGATGAATGGTTATACAATGGAGGTCCTTATGAACTAATTGTTCTACACTTCTTACTTGGTGTAGCGTGTTACATGGGTCGTGAGTGGGAGCTTAGTTTCCGTCTGGGTATGAGACCTTGGATTGCTGTTGCATATTCAGCTCCTGTTGCAGCTGCGGCTGCTGTTTTCTTGATCTACCCAATTGGTCAAGGAAGCTTTTCTGATGGTATGCCTTTAGGAATTTCTGGTACTTTCAACTTCATGATTGTATTCCAGGCTGAGCACAACATCCTTATGCACCCATTTCACATGCTAGGTGTAGCTGGTGTATTCGGCGGCTCCCTATTTAGTGCTATGCATGGTTCCTTGGTAACCTCGAGTTTGATCAGGGAAACCACAGAAAATGAATCTGCTAATGAAGGTTACAAATTCGGTCAAGAAGAAGAAACTTATAATATCGTAGCCGCTCATGGTTATTTTGGTCGATTGATCTTCCAATATGCTAGTTTCAACAACTCTCGTTCTTTGCATTTCTTCCTAGCTGCTTGGCCTGTAGTAGGTATCTGGTTCACTGCTTTGGGTATCAGTACTATGGCTTTCAACCTAAATGGTTTCAATTTCAACCAATCTGTAGTTGATAGTCAAGGCCGTGTTATTAACACTTGGGCTGATATCATTAACCGTGCTAACCTTGGTATGGAGGTTATGCATGAACGTAATGCTCATAATTTCCCTCTAGACTTAGCTGCTATTGAAGCTCCAAAT
>P.MegaGTA_contig_3058_contig_3059
ATGACTGCAATTTTAGAGAGACGCGAAAGCGAAAGCCTAGGGGGTCGCTTCTGTAACTGGATAACCAGCAGCGAAAACCGTCTTTACATTGGATGGTTTGGCGTTTTGATGATCCCTACCTTATTGACCGCAACTTCTGTATTTATTATCGCCTTCATTGCTGCTCCTCCTGTAGATATTGATGGTATTCGTGAACCTGTTTCTGGATCTCTACTTTATGGTAACAATATTATTTCAGGTGCCATTATTCCTACTTCTGCAGCTATTGGTTTGCATTTTTACCCAATATGGGAAGCAGCATCTGTTGATGAGTGGTTATACAATGGTGGTCCTTATGAACTAATTGTTCTACACTTCTTGCTTGGTGTAGCTTGTTACATGGGTCGTGAGTGGGAGCTTAGTTTCCGTCTGGGTATGCGTCCTTGGATTGCTGTTGCATATTCAGCTCCTGTTGCAGCTGCGACTGCTGTTTTCTTGATCTATCCAATTGGTCAAGGAAGCTTTTCTGATGGTATGCCTCTAGGAATTTCTGGTACTTTTAACTTCATGATTGTATTCCAGGCTGAGCACAACATCCTTATGCACCCATTTCACATGCTAGGTGTAGCTGGTGTATTCGGCGGCTCCCTATTTAGTGCTATGCATGGTTCCTTGGTAACCTCGAGTTTGATCAGGGAAACCACAGAAAATGAATCTGCTAATGAAGGTTACAAATTCGGTCAAGAAGAAGAAACTTATAATATCGTAGCCGCTCATGGTTATTTTGGTCGATTGATCTTCCAATATGCTAGTTTCAACAACTCTCGTTCTTTGCATTTCTTCCTAGCTGCTTGGCCTGTAGTAGGTATCTGGTTCACTGCTTTGGGTATCAGTACTATGGCTTTCAACCTAAATGGTTTCAATTTCAACCAATCTGTAGTTGATAGTCAAGGCCGTGTTATTAACACTTGGGCTGATATCATTAACCGTGCTAACCTTGGTATGGAGGTTATGCATGAACGTAATGCTCATAATTTCCCTCTAGACTTAGCTGCTATTGAAGCTCCAAAT
>P.MegaGTA_contig_3110_contig_3111
ATGACTGCAATTTTAGAGAGACGAGAAAGCGAAAGCCTATGGGGTCGCTTCTGTAACTGGATAACCAGCACCGAGAACCGTCTTTACATTGGATGGTTTGGCGTTTTGATGATCCCGACCTTATTGACCGCAACTTCAGTATTTATTATCGCCTTCATTGCTGCTCCTCCAGTAGATATTGACGGTATTCGTGAACCTGTTTCTGGATCTCTACTTTATGGAAACAACATTATTTCAGGTGCCATTATTCCTACTTCTGCAGCTATAGGTTTACATTTTTACCCAATATGGGAAGCAGCATCTGTTGATGAATGGTTATACAATGGTGGTCCTTACGAACTAATTGTTCTACACTTCTTACTTGGTGTAGCTTGTTACATGGGACGTGAGTGGGAGCTTAGTTTCCGTCTGGGTATGCGACCTTGGATAGCTGTTGCATATTCAGCTCCTGTTGCAGCTGCGACTGCTGTATTCTTGATCTACCCAATTGGTCAAGGAAGCTTTTCTGATGGTATGCCACTAGGAATTTCTGGTACTTTCAACTTCATGATTGTATTCCAGGCAGAGCACAACATCCTTATGCACCCATTTCACATGCTAGGCGTAGCTGGTGTATTTGGCGGCTCCCTATTTAGTGCTATGCATGGTTCCTTGGTAACCTCAAGTTTGATCAGGGAAACCACAGAAAATGAATCTGCTAATGAAGGATACAGATTCGGTCAAGAAGAAGAAACTTATAATATAGTAGCCCCTCATGGTTATTTTGGCCGATTGAACTTCCAATATGCTAGTTTCAACAACTCTCGTTCTTTACATTTCTTCCTTGCTGCTTGGCCTGTAGTAGGTATCTGGTTCACTGCTTTAGGTATTAGTACTATGGCTTTCAACCTAAATGGTTTCAATTTCAACCAATCTGTAGTTGATAGTCAAGGCCGTGTTATTAACACTTGGGCTGATATCATTAACCGTGCTAACCTTGGTATGGAGGTTATGCATGAACGTAATGCTCATAATTTCCCTCTAGACTTAGCTGCTATTGAAGCTCCAAAT
>P.MegaGTA_contig_3458_contig_3459
ATGACTGCAATTTTAGAGAGACGAGAAAGCGAAAGCCTATGGGGTCGCTTCTGTAACTGGATAACCAGCACCGAGAACCGTCTTTACATTGGATGGTTTGGCGTTTTGATGATCCCGACCTTATTGACCGCAACTTCAGTATTTATTATCGCCTTCATTGCTGCTCCTCCAGTAGATATTGACGGTATTCGTGAACCTGTTTCTGGATCTCTACTTTATGGAAACAACATTATTTCAGGTGCCATTATTCCTACTTCTGCAGCTATAGGTTTACATTTTTACCCAATATGGGAAGCAGCATCTGTTGATGAATGGTTATACAATGGTGGTCCTTACGAACTAATTGTTCTACACTTCTTACTTGGTGTAGCTTGTTACATGGGACGTGAGTGGGAGCTTAGTTTCCGTCTGGGTATGCGACCTTGGATAGCTGTTGCATATTCAGCTCCTGTTGCAGCTGCGACTGCTGTATTCTTGATCTACCCAATTGGTCAAGGAAGCTTTTCTGATGGTATGCCACTAGGAATTTCTGGTACTTTCAACTTCATGATTGTATTCCAGGCAGAGCACAACATCCTTATGCACCCATTTCACATGCTAGGCGTAGCTGGAGTATTCGGCGGCTCCCTATTTAGTGCTATGCATGGTTCCTTGGTAACCTCTAGTCTGATCAGGGAAACCACAGAAAATGAATCTGCTAATGAAGGTTACAAATTCGGTCAAGAAGAAGAAACTTATAATATCGTAGCCGCTCATGGTTATTTTGGCAGATTGATCTTCCAATATGCTAGTTTCAACAACTCTCGTTCTTTACACTTCTTCCTAGCTGCTTGGCCTGTAGTAGGTATCTGGTTCACTGCTTTAGGTATAAGTACTATGGCTTTCAACCTAAATGGTTTCAATTTCAACCAATCAGCAGTTGATAGTCAAGGCCGTGTTATCAACACTTGGGCTGATATCATTAACCGTGCTAACCTTGGTATGGAGGTTATGCATGAACGTAATGCTCATAATTTCCCTCTAGACTTAGCTGCTATTGAAGCTCCAAAT
>P.MegaGTA_contig_3578_contig_3579
ATGACTGCAATTTTAGAGAGACGCGAAAGCGAAAGCCTATGGGGACGCTTCTGTAACTGGATAACCAGCACCGAAAACCGTCTTTACATAGGATGGTTTGGCGTTTTGATGATCCCGACCTTATTGACCGCAACATCTGTATTTATTATAGCCTTCATTGCTGCTCCTCCAGTAGATATTGATGGTATTCGTGAGCCTGTTTCTGGATCTCTACTTTATGGAAACAATATTATTTCAGGTGCCATAATTCCTACTTCTGCAGCTATAGGTTTGCATTTTTACCCAATATGGGAAGCAGCAACTGTTGATGAATGGTTATACAATGGTGGTCCCTATGAACTAATTGTTCTACACTTCTTACTTGGTGTAGCTTGTTACATGGGTCGTGAGTGGGAGCTTAGTTTCCGTCTGGGTATGCGTCCTTGGATTGCTGTTGCATATTCAGCTCCTGTTGCAGCTGCGACTGCTGTTTTCTTGATCTATCCAATTGGTCAAGGAAGCTTTTCTGATGGTATGCCTCTAGGAATTTCTGGTACTTTTAACTTCATGATTGTATTCCAGGCTGAGCACAACATCCTTATGCACCCATTTCACATGCTAGGTGTAGCTGGTGTATTCGGCGGCTCCCTATTTAGTGCTATGCATGGTTCCTTGGTAACCTCGAGTTTGATCAGGGAAACCACAGAAAATGAATCTGCTAATGAAGGTTACAAATTCGGTCAAGAAGAAGAAACTTATAATATCGTAGCCGCTCATGGTTATTTTGGTCGATTGATCTTCCAATATGCTAGTTTCAACAACTCTCGTTCTTTGCATTTCTTCCTAGCTGCTTGGCCTGTAGTAGGTATCTGGTTCACTGCTTTGGGTATCAGTACTATGGCTTTCAACCTAAATGGTTTCAATTTCAACCAATCTGTAGTTGATAGTCAAGGCCGTGTTATTAACACTTGGGCTGATATCATTAACCGTGCTAACCTTGGTATGGAGGTTATGCATGAACGTAATGCTCATAATTTCCCTCTAGACTTAGCTGCTATTGAAGCTCCAAAT
>P.MegaGTA_contig_3660_contig_3661
ATGACTGCAATTTTAGAGAGACGCGAAAGCGCAAGCCTATGGGGTCGCTTCTGTAACTGGATAACCAGCACCGAAAACCGTCTCTACATTGGATGGTTTGGCGTTTTGATGATCCCGACCTTATTGACCGCAACTTCTGTTTTTATTATCGCCTTCATTGCTGCTCCTCCAGTAGATATTGATGGTATTCGTGAGCCTGTTTCTGGATCTCTACTTTATGGAAACAATATTATTTCAGGTGCCATTATTCCTACTTCTGCTGCTATAGGTTTGCATTTTTACCCAATATGGGAAGCAGCATCTGTTGATGAGTGGTTATACAATGGTGGTCCTTATGAACTAATTGTTCTACACTTCTTGCTTGGTGTAGCTTGTTACATGGGTCGTGAGTGGGAGCTTAGTTTCCGTCTGGGTATGCGTCCTTGGATTGCTGTTGCATATTCAGCTCCTGTTGCAGCTGCGACTGCTGTTTTCTTGATCTATCCAATTGGTCAAGGAAGCTTTTCTGATGGTATGCCTCTAGGAATTTCTGGTACTTTTAACTTCATGATTGTATTCCAGGCTGAGCACAACATCCTTATGCACCCATTTCACATGCTAGGTGTAGCTGGTGTATTCGGCGGCTCCCTATTTAGTGCTATGCATGGTTCCTTGGTAACCTCGAGTTTGATCAGGGAAACCACAGAAAATGAATCTGCTAATGAAGGTTACAAATTCGGTCAAGAAGAAGAAACTTATAATATCGTAGCCGCTCATGGTTATTTTGGTCGATTGATCTTCCAATATGCTAGTTTCAACAACTCTCGTTCTTTGCATTTCTTCCTAGCTGCTTGGCCTGTAGTAGGTATCTGGTTCACTGCTTTGGGTATCAGTACTATGGCTTTCAACCTAAATGGTTTCAATTTCAACCAATCTGTAGTTGATAGTCAAGGCCGTGTTATTAACACTTGGGCTGATATCATTAACCGTGCTAACCTTGGTATGGAGGTTATGCATGAACGTAATGCTCATAATTTCCCTCTAGACTTAGCTGCTATTGAAGCTCCAAAT
>P.MegaGTA_contig_4404_contig_4405
ATGACTGCAATTTTAGAGAGACGAGAAAGCGAAAGCCTATGGGGTCGCTTCTGTAACTGGATAACCAGCACCGAGAACCGTCTTTACATTGGATGGTTTGGCGTTTTGATGATCCCGACCTTATTGACCGCAACTTCAGTATTTATTATCGCCTTCATTGCTGCTCCTCCAGTAGATATTGACGGTATTCGTGAACCTGTTTCTGGATCTCTACTTTATGGAAACAACATTATTTCAGGTGCCATTATTCCTACTTCTGCAGCTATAGGTTTACATTTTTACCCAATATGGGAAGCAGCATCTGTTGATGAATGGTTATACAATGGTGGTCCTTACGAACTAATTGTTCTACACTTCTTACTTGGTGTAGCTTGTTACATGGGACGTGAGTGGGAGCTTAGTTTCCGTCTGGGTATGCGACCTTGGATAGCTGTTGCATATTCAGCTCCTGTTGCAGCTGCGACTGCTGTATTCTTGATCTACCCAATTGGTCAAGGAAGCTTTTCTGATGGTATGCCACTAGGAATTTCTGGTACTTTCAACTTCATGATTGTATTCCAGGCAGAGCACAACATCCTTATGCACCCATTTCACATGCTAGGCGTAGCTGGAGTATTCGGCGGCTCCCTATTTAGTGCTATGCATGGTTCCTTGGTAACCTCTAGTCTGATCAGGGAAACCACAGAAAATGAATCTGCTAATGAAGGTTACAAATTCGGTCAAGAAGAAGAAACTTATAATATCGTAGCCGCTCATGGTTATTTTGGCCGATTGATCTTCCAATATGCTAGCTTCAACAACTCTCGTTCTTTACATTTCTTCCTAGCTGCTTGGCCAGTAGTAGGTATCTGGTTCACTGCTTTAGGTATCAGTACTATGGCATTCAACCTAAATGGTTTCAATTTCAACCAATCAGTAGTTGATAGTCAAGGCCGAGTTATTAACACTTGGGCTGATATCATTAACCGTGCTAACCTTGGAATGGAAGTTATGCATGAACGTAATGCTCATAATTTCCCTCTAGACTTAGCTTCTATTGAAGCTCCA
>P.MegaGTA_contig_4796_contig_4797
ATGACTGCAATTTTAGAGAGACGAGAAAGCGAAAGCCTATGGGGTCGCTTCTGTAACTGGATAACCAGCACCGAGAACCGTCTTTACATTGGATGGTTTGGCGTTTTGATGATCCCGACCTTACTGACCGCAACTTCTGTATTTATTATCGCCTTCATTGCTGCTCCTCCAGTTGATATTGATGGTATTCGTGAACCTGTTTCTGGATCTCTTCTTGATGGAAACAATATTATTTCAGGTGCCATTAGTCCTACTTCTGCAGCTATAGGTTTGCATTTTTACCCAATATGGGAGGCAGCATCTGTTGATGAATGGTTATACAATGGTGGTCCTTATGAACTCATTGTTCTACACTTCTTACTTGGTGTAGCTTGTTACATGGGTCGGGAGTGGGAGCTTAGTTTCCGTCTGGGTATGCGACCTTGGATTGCTGTTGCTTATTCAGCTCCTGTTGCAGCTGCGACTGCTGTTTTCTTGATATACCCAATTGGTCAAGGAAGCTTTTCTGATGGTATGCCTCTAGGTATTTCTGGTACTTTCAACTTCATGATTGTATTCCAGGCTGAGCATAACATCCTTATGCACCCATTTCACATGCTAGGCGTAGCTGGTGTATTTGGCGGCTCCCTATTTAGTGCTATGCATGGTTCCTTGGTAACCTCCAGTTTGATCAGGGAAACCACAGAAAATGAATCTGCTAATGAAGGTTACAAATTCGGTCAAGAAGAAGAAACTTATAATATCGTAGCCGCTCATGGTTATTTTGGTCGATTGATCTTCCAATATGCTAGTTTCAACAACTCTCGTTCTTTGCATTTCTTCCTAGCTGCTTGGCCTGTAGTAGGTATCTGGTTCACTGCTTTGGGTATCAGTACTATGGCTTTCAACCTAAATGGTTTCAATTTCAACCAATCTGTAGTTGATAGTCAAGGCCGTGTTATTAACACTTGGGCTGATATCATTAACCGTGCTAACCTTGGTATGGAGGTTATGCATGAACGTAATGCTCATAATTTCCCTCTAGACTTAGCTGCTATTGAAGCTCCAAAT
>P.MegaGTA_contig_4830_contig_4831
ATGACTGCAATTTTAGAGAGACGAGAAAGCGAAAGCCTATGGGGTCGCTTCTGTAACTGGATAACCAGCACCGAGAACCGTCTTTACATTGGATGGTTTGGCGTTTTGATGATCCCGACCTTATTGACCGCAACTTCAGTATTTATTATCGCCTTCATTGCTGCTCCTCCAGTAGATATTGACGGTATTCGTGAACCTGTTTCTGGATCTCTACTTTATGGAAACAACATTATTTCAGGTGCCATTATTCCTACTTCTGCAGCTATAGGTTTACATTTTTACCCAATATGGGAAGCAGCATCTGTTGATGAATGGTTATACAATGGAGGTCCTTATGAACTAATTGTTCTACACTTCTTACTTGGTGTAGCGTGTTACATGGGTCGTGAGTGGGAGCTTAGTTTCCGTCTGGGTATGAGACCTTGGATTGCTGTTGCTTATTCAGCTCCTGTTGCTGCTGCGACTGTTGTTTTCTTGATCTACCCAATTGGTCAAGGAAGCTTTTCTGATGGTATGCCTTTAGGAATTTCTGGTACTTTCAACTTCATGATTGTATTCCAGGCTGAGCACAACATCCTTATGCACCCATTTCACATGCTAGGTGTAGCTGGTGTATTCGGCGGCTCCCTATTTAGTGCTATGCATGGTTCCTTGGTAACCTCGAGTTTGATCAGGGAAACCACAGAAAATGAATCTGCTAATGAAGGTTACAAATTCGGTCAAGAAGAAGAAACTTATAATATCGTAGCCGCTCATGGTTATTTTGGTCGATTGATCTTCCAATATGCTAGTTTCAACAACTCTCGTTCTTTGCATTTCTTCCTAGCTGCTTGGCCTGTAGTAGGTATCTGGTTCACTGCTTTGGGTATCAGTACTATGGCTTTCAACCTAAATGGTTTCAATTTCAACCAATCTGTAGTTGATAGTCAAGGCCGTGTTATTAACACTTGGGCTGATATCATTAACCGTGCTAACCTTGGTATGGAGGTTATGCATGAACGTAATGCTCATAATTTCCCTCTAGACTTAGCTGCTATTGAAGCTCCAAAT
>P.MegaGTA_contig_5356_contig_5357
ATGACTGCAATTTTAGAGAGACGCGAAAGCGAAAGCCTGTGGGGTCGCTTCTGTAACTGGATAACCAGCACCGAAAACCGTCTTTACATTGGATGGTTTGGAGTTTTGATGATCCCGACCTTATTGACCGCAACTTCTGTATTTATTATCGCCTTCATTGCTGCTCCACCAGTAGATATTGATGGTATTCGTGAACCTGTTTCTGGATCTCTACTTTACGGAAACAATATTATTTCAGGTGCCATTATTCCTACTTCTGCAGCAATAGGTTTGCATTTTTACCCAATATGGGAAGCAGCATCTGTTGACGAATGGTTATACAATGGTGGTCCTTATGAACTAATTGTTCTACACTTCTTACTTGGAGTAGCTTGTTACATGGGTCGTGAGTGGGAGCTTAGTTTCCGTCTGGGGATGCGACCTTGGATTGCTGTTGCATATTCAGCTCCTGTTGCAGCAGCGACTGCTGTTTTCTTGATCTACCCAATTGGTCAAGGAAGCTTTTCAGATGGTATGCCTCTAGGAATTTCTGGTACTTTCAACTTCATGATAGTATTCCAGGCTGAGCACAACATCCTTATGCACCCATTTCACATGCTAGGAGTAGCTGGTGTATTCGGCGGCTCCCTATTTAGTGCTATGCATGGTTCCTTGGTGACCTCTAGTTTGATCAGGGAAACCACAGAAAATGAATCTGCTAACGATGGTTACAGATTCGGTCAAGAAGAAGAAACTTATAATATAGTAGCCGCTCATGGTTATTTTGGCCGATTGATCTTCCAATATGCTAGTTTCAACAACTCTCGTTCTTTGCATTTCTTCCTAGCTGCTTGGCCTGTAGTAGGTATCTGGTTCACTGCTTTGGGTATCAGTACTATGGCTTTCAACCTAAATGGTTTCAATTTCAACCAATCTGTAGTTGATAGTCAAGGCCGTGTTATTAACACTTGGGCTGATATCATTAACCGTGCTAACCTTGGTATGGAGGTTATGCATGAACGTAATGCTCATAATTTCCCTCTAGACTTAGCTGCTATTGAAGCTCCAAAT
>P.MegaGTA_contig_6084_contig_6085
ATGACTGCAATTTTAGAGAGACGAGAAAGCGAAAGCCTATGGGGTCGCTTCTGTAACTGGATAACCAGCACCGAGAACCGTCTTTACATTGGATGGTTTGGCGTTTTGATGATCCCGACCTTATTGACCGCAACTTCAGTATTTATTATCGCCTTCATTGCTGCTCCTCCAGTAGATATTGACGGTATTCGTGAACCTGTTTCTGGATCTCTACTTTATGGAAACAACATTATTTCAGGTGCCATTATTCCTACTTCTGCAGCTATAGGTTTACATTTTTACCCAATATGGGAAGCAGCATCTGTTGATGAATGGTTATACAATGGTGGTCCTTACGAACTAATTGTTCTACACTTCTTACTTGGTGTAGCTTGTTACATGGGACGTGAGTGGGAGCTTAGTTTCCGTCTGGGTATGCGACCTTGGATAGCTGTTGCATATTCAGCTCCTGTTGCAGCTGCGACTGCTGTATTCTTGATCTACCCAATTGGTCAAGGAAGCTTTTCTGATGGTATGCCACTAGGAATTTCTGGTACTTTCAACTTCATGATTGTATTCCAGGCAGAGCACAACATCCTTATGCACCCATTTCACATGCTAGGCGTAGCTGGAGTATTCGGCGGCTCCCTATTTAGTGCTATGCATGGTTCCTTGGTAACCTCTAGTCTGATCAGGGAAACCACAGAAAATGAATCTGCTAATGAAGGTTACAAATTCGGTCAAGAAGAAGAAACTTATAATATCGTAGCCGCTCATGGATATTTTGGCCGATTGATCTTCCAATATGCTAGTTTCAACAACTCACGTTCTTTACATTTCTTCCTAGCTGCTTGGCCTGTAGTAGGTATATGGTTCACTGCTTTAGGTATCAGTACTATGGCTTTCAACCTAAATGGATTCAATTTCAACCAATCAGTAGTTGATAGTCAAGGCCGTGTTATAAACACTTGGGCTGATATCATTAACCGTGCTAACCTTGGTATGGAAGTAATGCATGAACGTAATGCTCATAATTTCCCTCTAGACTTAGCTGCTATTGACGCTCCA
>P.MegaGTA_contig_7178_contig_7179
ATGACAGCACTTTTAGATCGTCGCGAAAGCGCAAGCCTATGGGGTCGCTTCTGTAACTGGATTACCAGCACCGAAAACCGTCTTTACATTGGATGGTTTGGCGTTTTGATGATACCGACCTTATTGACTGCAACTTCTGTATTTATTATCGCCTTCATTGCTGCTCCTCCAGTTGATATTGATGGTATTCGTGAACCTGTTTCTGGATCTCTACTTTATGGTAACAATATTATTTCAGGTGCCATTATTCCTACTTCTGCAGCTATTGGTTTGCATTTTTACCCAATATGGGAAGCAGCATCTGTTGATGAGTGGTTATACAATGGTGGTCCTTATGAACTAATTGTTCTACACTTCTTGCTTGGTGTAGCTTGTTACATGGGTCGTGAGTGGGAGCTTAGTTTCCGTCTGGGTATGCGTCCTTGGATTGCTGTTGCATATTCAGCTCCTGTTGCAGCTGCGACTGCTGTTTTCTTGATCTATCCAATTGGTCAAGGAAGCTTTTCTGATGGTATGCCTCTAGGAATTTCTGGTACTTTTAACTTCATGATTGTATTCCAGGCTGAGCACAACATCCTTATGCACCCATTTCACATGCTAGGTGTAGCTGGTGTATTCGGCGGCTCCCTATTTAGTGCTATGCATGGTTCCTTGGTAACCTCGAGTTTGATCAGGGAAACCACAGAAAATGAATCTGCTAATGAAGGTTACAAATTCGGTCAAGAAGAAGAAACTTATAATATCGTAGCCGCTCATGGTTATTTTGGTCGATTGATCTTCCAATATGCTAGTTTCAACAACTCTCGTTCTTTGCATTTCTTCCTAGCTGCTTGGCCTGTAGTAGGTATCTGGTTCACTGCTTTGGGTATCAGTACTATGGCTTTCAACCTAAATGGTTTCAATTTCAACCAATCTGTAGTTGATAGTCAAGGCCGTGTTATTAACACTTGGGCTGATATCATTAACCGTGCTAACCTTGGTATGGAGGTTATGCATGAACGTAATGCTCATAATTTCCCTCTAGACTTAGCTGCTATTGAAGCTCCAAAT
>P.MegaGTA_contig_7410_contig_7411
ATGACTGCAATTTTAGAGAGACGCGAAAGCGAAAGCCTCTGGGGTCGCTTCTGTAACTGGATAACCAGCACCGAAAACCGTCTCTACATTGGATGGTTTGGCGTTTTGATGATCCCGACCTTATTGACAGCAACTTCTGTATTTATTATCGCCTTCATTGCTGCTCCTCCAGTAGATATTGATGGTATTCGTGAACCTGTTCCTGGATCTCTACTTTATGGAAACAATATTATTTCAGGTGCCATTATTCCTACTTCTGCTGCTATAGGTTTGCATTTTTACCCAATATGGGAAGCAGCATCTGTTGATGAGTGGTTATACAATGGTGGTCCTTATGAACTAATTGTTCTACACTTCTTGCTTGGTGTAGCTTGTTACATGGGTCGTGAGTGGGAGCTTAGTTTCCGTCTGGGTATGCGTCCTTGGATTGCTGTTGCATATTCAGCTCCTGTTGCAGCTGCGACTGCTGTTTTCTTGATCTATCCAATTGGTCAAGGAAGCTTTTCTGATGGTATGCCTCTAGGAATTTCTGGTACTTTTAACTTCATGATTGTATTCCAGGCTGAGCACAACATCCTTATGCACCCATTTCACATGCTAGGTGTAGCTGGTGTATTCGGCGGCTCCCTATTTAGTGCTATGCATGGTTCCTTGGTAACCTCGAGTTTGATCAGGGAAACCACAGAAAATGAATCTGCTAATGAAGGTTACAAATTCGGTCAAGAAGAAGAAACTTATAATATCGTAGCCGCTCATGGTTATTTTGGTCGATTGATCTTCCAATATGCTAGTTTCAACAACTCTCGTTCTTTGCATTTCTTCCTAGCTGCTTGGCCTGTAGTAGGTATCTGGTTCACTGCTTTGGGTATCAGTACTATGGCTTTCAACCTAAATGGTTTCAATTTCAACCAATCTGTAGTTGATAGTCAAGGCCGTGTTATTAACACTTGGGCTGATATCATTAACCGTGCTAACCTTGGTATGGAGGTTATGCATGAACGTAATGCTCATAATTTCCCTCTAGACTTAGCTGCTATTGAAGCTCCAAAT
>P.MegaGTA_contig_758_contig_759
ATGACTGCAATTTTAGAGAGACGCGAAAGCGAAAGCCTATGGGGACGCTTCTGTAACTGGATAACCAGCACCGAAAACCGTCTTTACATAGGATGGTTTGGCGTTTTGATGATCCCGACCTTATTGACCGCAACATCTGTATTTATTATAGCCTTCATTGCTGCTCCTCCAGTAGATATTGATGGTATTCGTGAGCCTGTTTCTGGATCTCTACTTTATGGAAACAATATTATTTCAGGTGCCATAATTCCTACTTCTGCAGCTATAGGTTTGCATTTTTACCCAATATGGGAAGCAGCCTCTGTTGATGAATGGTTATACAATGGTGGTCCTTATGAACTAATTGATCTACACTTCTTACTTGGTGTAGCATGTTACATGGGTCGTGAGTGGGAGCTTAGTTTCCGTCTGGGTATGCGTCCTTGGATTGCTGTTGCATATTCAGCTCCTGTTGCAGCTGCGACTGCTGTTTTCTTGATCTATCCAATTGGTCAAGGAAGCTTTTCTGATGGTATGCCTCTAGGAATTTCTGGTACTTTTAACTTCATGATTGTATTCCAGGCTGAGCACAACATCCTTATGCACCCATTTCACATGCTAGGTGTAGCTGGTGTATTCGGCGGCTCCCTATTTAGTGCTATGCATGGTTCCTTGGTAACCTCGAGTTTGATCAGGGAAACCACAGAAAATGAATCTGCTAATGAAGGTTACAAATTCGGTCAAGAAGAAGAAACTTATAATATCGTAGCCGCTCATGGTTATTTTGGTCGATTGATCTTCCAATATGCTAGTTTCAACAACTCTCGTTCTTTGCATTTCTTCCTAGCTGCTTGGCCTGTAGTAGGTATCTGGTTCACTGCTTTGGGTATCAGTACTATGGCTTTCAACCTAAATGGTTTCAATTTCAACCAATCTGTAGTTGATAGTCAAGGCCGTGTTATTAACACTTGGGCTGATATCATTAACCGTGCTAACCTTGGTATGGAGGTTATGCATGAACGTAATGCTCATAATTTCCCTCTAGACTTAGCTGCTATTGAAGCTCCAAAT
>P.MegaGTA_contig_766_contig_767
ATGACTGCAATTTTAGAGAGACGAGAAAGCGAAAGCCTATGGGGTCGCTTCTGTAACTGGATAACCAGCACCGAGAACCGTCTTTACATTGGATGGTTTGGCGTTTTGATGATCCCGACCTTATTGACCGCAACTTCAGTATTTATTATCGCCTTCATTGCTGCTCCTCCAGTAGATATTGACGGTATTCGTGAACCTGTTTCTGGATCTCTACTTTATGGAAACAACATTATTTCAGGTGCCATTATTCCTACTTCTGCAGCTATAGGTTTACATTTTTACCCAATATGGGAAGCAGCATCTGTTGATGAATGGTTATACAATGGTGGTCCTTACGAACTAATTGTTCTACACTTCTTACTTGGTGTAGCTTGTTACATGGGACGTGAGTGGGAGCTTAGTTTCCGTCTGGGTATGCGACCTTGGATAGCTGTTGCATATTCAGCTCCTGTTGCAGCTGCGACTGCTGTATTCTTGATCTACCCAATTGGTCAAGGAAGCTTTTCTGATGGTATGCCACTAGGAATTTCTGGTACTTTCAACTTCATGATTGTATTCCAGGCAGAGCACAACATCCTTATGCACCCATTTCACATGCTAGGCGTAGCTGGAGTATTCGGCGGCTCCCTATTTAGTGCTATGCATGGTTCCTTGGTAACCTCTAGTCTGATCAGGGAAACCACAGAAAATGAATCTGCTAATGAAGGTTACAAATTCGGTCAAGAAGAAGAAACTTATAATATCGTAGCCGCTCATGGTTATTTTGGCCGATTGATCTTCCAATATGCTAGCTTCAACAACTCTCGTTCTTTACATTTCTTCCTAGCTGCTTGGCCAGTAGTAGGTATCTGGTTCACTGCTTTAGGTATCAGTACTATGGCATTCAACCTAAATGGTTTCAATTTCAACCAATCAGTAGTTGATAGTCAAGGCCGAGTTATTAACACTTGGGCTGATATCATTAACCGTGCTAACCTTGGAATGGAAGTTATGCATGAACGTAATGCTCATAATTTCCCTCTAGACTTAGCTGGTATTGAAGCTCCA
>P.MegaGTA_contig_7806_contig_7807
ATGACTGCAATTTTAGAGAGACGCGAAAGCGAAAGCCTCTGGGGTCGCTTCTGTAACTGGATAACCAGCACCGAAAACCGTCTCTACATTGGATGGTTTGGCGTTTTGATGATCCCGACCTTATTGACAGCAACTTCTGTATTTATTATCGCCTTCATTGCTGCTCCTCCAGTAGATATTGATGGTATTCGTGAACCTGTTTCTGGATCACTACTTTATGGAAACAATATTATTTCAGGTGCCATTATTCCTACTTCAGCAGCTATAGGTTTGCATTTTTACCCAATATGGGAAGCAGCATCAGTTGATGAATGGTTATACAATGGTGGTCCTTATGAACTAATTGTACTACACTTCTTACTTGGTGTAGCTTGTTACATGGGTCGTGAGTGGGAGCTTAGCTTCCGTCTGGGTATGCGACCTTGGATTGCTGTTGCATATTCAGCTCCTGTAGCAGCTGCGACTGCTGTTTTCTTGATCTACCCAATTGGTCAAGGAAGCATTTCAGATGGTATGCCACTAGGAATTTCTGGTACTTTCAACTTCATGATTGTATTCCAGGCTGAGCACAACATCCTTATGCACCCATTTCACATGCTAGGTGTAGCTGGTGTATTCGGCGGCTCCCTATTTAGTGCTATGCATGGTTCCTTGGTAACCTCGAGTTTGATCAGGGAAACCACAGAAAATGAATCTGCTAATGAAGGTTACAAATTCGGTCAAGAAGAAGAAACTTATAATATCGTAGCCGCTCATGGTTATTTTGGTCGATTGATCTTCCAATATGCTAGTTTCAACAACTCTCGTTCTTTGCATTTCTTCCTAGCTGCTTGGCCTGTAGTAGGTATCTGGTTCACTGCTTTGGGTATCAGTACTATGGCTTTCAACCTAAATGGTTTCAATTTCAACCAATCTGTAGTTGATAGTCAAGGCCGTGTTATTAACACTTGGGCTGATATCATTAACCGTGCTAACCTTGGTATGGAGGTTATGCATGAACGTAATGCTCATAATTTCCCTCTAGACTTAGCTGCTATTGAAGCTCCAAAT
>P.MegaGTA_contig_820_contig_821
ATGACTGCAATTTTAGAGAGACGAGAAAGCGAAAGCCTATGGGGTCGCTTCTGTAACTGGATAACCAGCACCGAGAACCGTCTTTACATTGGATGGTTTGGCGTTTTGATGATCCCGACCTTATTGACCGCAACTTCAGTATTTATTATCGCCTTCATTGCTGCTCCTCCAGTAGATATTGACGGTATTCGTGAACCTGTTTCTGGATCTCTACTTTATGGAAACAACATTATTTCAGGTGCCATTATTCCTACTTCTGCAGCTATAGGTTTACATTTTTACCCAATATGGGAAGCAGCATCTGTTGATGAATGGTTATACAATGGTGGTCCTTACGAACTAATTGTTCTACACTTCTTACTTGGTGTAGCTTGTTACATGGGACGTGAGTGGGAGCTTAGTTTCCGTCTGGGTATGCGACCTTGGATAGCTGTTGCATATTCAGCTCCTGTTGCAGCTGCGACTGCTGTATTCTTGATCTACCCAATTGGTCAAGGAAGCTTTTCTGATGGTATGCCACTAGGAATTTCTGGTACTTTCAACTTCATGATTGTATTCCAGGCAGAGCACAACATCCTTATGCACCCATTTCACATGCTAGGCGTAGCTGGAGTATTCGGCGGCTCCCTATTTAGTGCTATGCATGGTTCCTTGGTAACCTCTAGTCTGATCAGGGAAACCACAGAAAATGAATCTGCTAATGAAGGTTACAAATTCGGTCAAGAAGAAGAAACTTATAATATCGTAGCCGCTCATGGTTATTTTGGCCGATTGATCTTCCAATATGCTAGCTTCAACAACTCTCGTTCTTTACATTTCTTCCTAGCTGCTTGGCCTGTAGTATGTATCTGGTTCACTGCTTTAGGTATCAGTACTATGGCTTTCAACCTTAATGGTTTCAATTTCAACCAATCAGTAGTTGATAGTCAAGGCCGTGTTATTAACACTTGGGCTGATATCATTAACCGTGCTAACCTTGGTATGGAGGTTATGCATGAACGTAATGCTCATAATTTCCCTCTAGACTTAGCTGCTATTGAAGCTCCAAAT
>P.MegaGTA_contig_8856_contig_8857
ATGACTGCAATTTTAGAGAGACGCGAAAGCGAAAGCCTATGGGGACGCTTCTGTAACTGGATAACCAGCACCGAAAACCGTCTTTACATAGGATGGTTTGGCGTTTTGATGATCCCGACCTTATTGACCGCAACATCTGTATTTATTATAGCCTTCATTGCTGCTCCTCCAGTAGATATTGATGGTATTCGTGAGCCTGTTTCTGGATCTCTACTTTATGGAAACAATATTATTTCAGGTGCCAGTATTCCTACTTCTGCAGCTATAGGTTTGCATGTTTACCCAATAGGGGAAGCAGCATCTCTTGATGAATGGTTATACAATGGTGGTCCTTATGAACTAATTGTACTACACTTCTTACTTGGTGTAGCTTGTTACATGGGTCGTGAGTGGGAGCTTAGTTTCCGTCTGGGTATGCGTCCTTGGATTGCTGTTGCATATTCAGCTCCTGTTGCAGCTGCGACTGCTGTTTTCTTGATCTATCCAATTGGTCAAGGAAGCTTTTCTGATGGTATGCCTCTAGGAATTTCTGGTACTTTTAACTTCATGATTGTATTCCAGGCTGAGCACAACATCCTTATGCACCCATTTCACATGCTAGGTGTAGCTGGTGTATTCGGCGGCTCCCTATTTAGTGCTATGCATGGTTCCTTGGTAACCTCGAGTTTGATCAGGGAAACCACAGAAAATGAATCTGCTAATGAAGGTTACAAATTCGGTCAAGAAGAAGAAACTTATAATATCGTAGCCGCTCATGGTTATTTTGGTCGATTGATCTTCCAATATGCTAGTTTCAACAACTCTCGTTCTTTGCATTTCTTCCTAGCTGCTTGGCCTGTAGTAGGTATCTGGTTCACTGCTTTGGGTATCAGTACTATGGCTTTCAACCTAAATGGTTTCAATTTCAACCAATCTGTAGTTGATAGTCAAGGCCGTGTTATTAACACTTGGGCTGATATCATTAACCGTGCTAACCTTGGTATGGAGGTTATGCATGAACGTAATGCTCATAATTTCCCTCTAGACTTAGCTGCTATTGAAGCTCCAAAT
>P.MegaGTA_contig_976_contig_977
ATGACTGCAATTTTAGAGAGACGAGAAAGCGAAAGCCTATGGGGTCGCTTCTGTAACTGGATAACCAGCACCGAGAACCGTCTTTACATTGGATGGTTTGGCGTTTTGATGATCCCGACCTTATTGACCGCAACTTCAGTATTTATTATCGCCTTCATTGCTGCTCCTCCAGTAGATATTGACGGTATTCGTGAACCTGTTTCTGGATCTCTACTTTATGGAAACAACATTATTTCAGGTGCCATTATTCCTACTTCTGCAGCTATAGGTTTACATTTTTACCCAATATGGGAAGCAGCATCTGTTGATGAATGGTTATACAATGGTGGTCCTTACGAACTAATTGTTCTACACTTCTTACTTGGTGTAGCTTGTTACATGGGTCGAGAGTGGGAGCTTAGTTTCCGTCTGGGTATGCGACCTTGGATTGCTGTTGCATATTCAGCCCCTGTTGCAGCTGCGACTGCTGTTTTCTTGATCTACCCAATTGGCCAAGGAAGCTTTTCTGATGGTATGCCTCTAGGAATTTCTGGTACTTTCAACTTCATGTTTGTATTCCAGGCTGAGCACAACATCCTTATGCACCGATTTGACATGCTAGGCGTTGCTGGTGTATTCGGCGGCTCCCTTTTTAGTGCTATGCATGTTTCCTTGGTAACCTCTAGTTTGATCAGGGAAACCACAGAAAATGAATCTGCTAATGAAGGTTACAAATTCGGTCAAGAAGAAGAAACTTATAATATCGTAGCCGCTCATGGTTATTTTGGTCGATTGATCTTCCAATATGCTAGTTTCAACAACTCTCGTTCTTTGCATTTCTTCCTAGCTGCTTGGCCTGTAGTAGGTATCTGGTTCACTGCTTTGGGTATCAGTACTATGGCTTTCAACCTAAATGGTTTCAATTTCAACCAATCTGTAGTTGATAGTCAAGGCCGTGTTATTAACACTTGGGCTGATATCATTAACCGTGCTAACCTTGGTATGGAGGTTATGCATGAACGTAATGCTCATAATTTCCCTCTAGACTTAGCTGCTATTGAAGCTCCAAAT
>P.MegaGTA_contig_994_contig_995
ATGACTGCAATTTTAGAGAGACGAGAAAGCGAAAGCCTATGGGGTCGCTTCTGTAACTGGATAACCAGCACCGAGAACCGTCTTTACATTGGATGGTTTGGCGTTTTGATGATCCCGACCTTATTGACCGCAACTTCAGTATTTATTATCGCCTTCATTGCTGCTCCTCCAGTAGATATTGACGGTATTCGTGAACCTGTTTCTGGATCTCTACTTTATGGAAACAACATTATTTCAGGTGCCATTATTCCTACTTCTGCAGCTATAGGTTTACATTTTTACCCAATATGGGAAGCAGCATCTGTTGATGAATGGTTATACAATGGTGGTCCTTACGAACTAATTGTTCTACACTTCTTACTTGGTGTAGCTTGTTACATGGGACGTGAGTGGGAGCTTAGTTTCCGTCTGGGTATGCGACCTTGGATAGCTGTTGCATATTCAGCTCCTGTTGCAGCTGCGACTGCTGTATTCTTGATCTACCCAATTGGTCAAGGAAGCTTTTCTGATGGTATGCCACTAGGAATTTCTGGTACTTTCAACTTCATGATTGTATTCCAGGCAGAGCACAACATCCTTATGCACCCATTTCACATGCTAGGCGTAGCTGGAGTATTCGGCGGCTCCCTATTTAGTGCTATGCATGGTTCCTTGGTAACCTCTAGTCTGATCAGGGAAACCACAGAAAATGAATCTGCTAATGAAGGTTACAAATTCGGTCAAGAAGAAGAAACTTATAATATCGTAGCCGCTCATGGTTATTTTGGCCGATTGATCTTCCAATATGCTAGCTTCAACAACTCTCGTTCTTTACATTTCTTCCTAGCTGCTTGGCCAGTAGTAGGTATCTGGTTCACTGCTTTAGGTATCAGTACTATGGCTTTAAACCTAAATGGTTTCAATTTCAACCAATCAGTAGTTGATAGTCAGGGCCGTGTTATTAACACTTGGGCTGATATCATTAACCGTGCTAACCTTGGTATGGAGGTTATGCATGAACGTAATGCTCATAATTTCCCTCTAGACTTAGCTGCTATTGAAGCTCCAAAT
>RV.MegaGTA_contig_10238_contig_10239
ATGACTGCAATTTTAGAGAGACGCGAAAGCAAAAGCCTGTGGGGTCGCTTCTGTAACTGGATAACTAGCACTGAAAACCGACTTTACATTGGATGGTTTGGTGTTTTGATGATCCCTACCTTATTGACCGCAACTTCCGTATTTATTATCGCCTTCATTGCTGCTCCTCCAGTAGATATTGATGGTATTCGTGAACCTGTATCTGGATCTTTACTTTACGGAAACAATATTATATCTGGTGCCATTATTCCTACTTCTGCAGCTATCGGTTTGCACTTCTACCCAATCTGGGAAGCGGCATCCGTTGATGAATGGTTATACAACGGTGGACCTTATGAACTAATTGTTCTACACTTCTTACTTGGTGTAGCTTGCTACATGGGTCGTGAGTGGGAGCTTAGTTTCCGTCTGGGTATGCGACCATGGATTGCTGTTGCATATTCAGCTCCTGTTGCAGCTGCTACCGCTGTATTCTTGATCTACCCAATTGGTCAAGGAAGTTTTTCTGATGGTATGCCACTAGGAATCTCTGGTACTTTCAACTTCATGATTGTATTCCAGGCTGAACACAACATCCTTATGCACCCATTCCACATGTTAGGCGTAGCTGGAGTATTCGGCGGCTCCTTATTCAGTGCTATGCATGGTTCCTTGGTTACTTCTAGTTTGATCCGGGAAACCACAGAAAATGAATCTGCTAATGAAGGTTACAAATTCGGTCAAGAGGAAGAAACTTATAATATCGTAGCTGCTCATGGTTATTTTGGCCGATTGATCTTCCAATACGCTAGTTTCAACAACTCTCGTTCGTTACACTTCTTCCTAGCTGCATGGCCTGTAGTAGGTATCTGGTTCACTGCTTTAGGTATCAGCACTATGACTTTCAACCTAAATGGTTTCAATTTCAACCAATCTGTTGTTGATAGTCAGGGCCGTGTAATTAATACTTGGGCTGATATCATTAACCGTGCTAATCTTGGTATGGAAGTTATGCATGAACGTAATGCTCATAATTTCCCTCTTGACCTAGCTGCTATAGAAGCTCCA
>RV.MegaGTA_contig_12080_contig_12081
ATGACTGCAATTTTAGAGAGACGCGAAAGCAAAAGCCTGTGGGGTCGCTTCTGTAACTGGATAACTAGCACTGAAAACCGACTTTACATTGGATGGTTTGGTGTTTTGATGATCCCTACCTTATTGACCGCAACTTCCGTATTTATTATCGCCTTCATTGCTGCTCCTCCAGTAGATATTGATGGTATTCGTGAACCTGTATCTGGATCTTTACTTTACGGAAACAATATTATATCTGGTGCCATTATTCCTACTTCTGCAGCTATCGGTTTGCACTTCTACCCAATCTGGGAAGCGGCATCCGTTGATGAATGGTTATACAACGGTGGACCTTATGAACTAATTGTTCTACACTTCTTACTTGGTGTAGCTTGCTACATGGGTCGTGAGTGGGAGCTTAGTTTCCGTCTGGGTATGCGACCATGGATTGCTGTTGCATATTCAGCTCCTGTTGCAGCTGCTACCGCTGTATTCTTGATCTACCCAATTGGTCAAGGAAGTTTTTCTGATGGTATGCCACTAGGAATCTCTGGTACTTTCAACTTCATGATTGTATTCCAGGCTGAACACAACATCCTTATGCACCCATTCCACATGTTAGGCGTAGCTGGAGTATTCGGCGGCTCCTTATTCAGTGCTATGCATGGTTCCTTGGTTACTTCTAGTTTGATCCGGGAAACCACAGAAAATGAATCTGCTAATGAAGGTTACAAATTCGGTCAAGAGGAAGAAACTTATAATATCGTAGCTGCTCATGGATATTTTGGCCGATTGATCTTCCAATATGCTAGTTTCAACAACTCACGTTCGTTACACTTCTTCCTAGCTGCTTGGCCTGTAGTAGGTATATGGTTCACTGCTTTAGGTATCAGCACTATGGCTTTCAACCTAAATGGATTCAATTTCAACCAATCTGTTGTTGATAGTCAAGGCCGTGTAATTAACACTTGGGCTGATATCATTAACCGTGCTAACCTTGGTATGGAAGTAATGCATGAACGTAATGCTCATAATTTCCCTCTAGACCTAGCTGCTATACAAGCTCCA
>RV.MegaGTA_contig_1300_contig_1301
ATGACTGCAATTCTAGAGAGACGCGAAAGCGAAAGCCTGTGGGGTCGCTTCTGTAACTGGATAACAACCACTGAAAACCGTCTTTACCTTGGATGGTTTGGTGTTTTGATGATCCCGACCTTATTGACCGCAACTTCCGTTTTTATTATCGCCTTCATTGCTGCTCCTCCAGTAGATATTGATGGTATTCGTGAGCCTGTTTCTGGATCTTTACTTTACGGAAACAATATTATTTCTGGTGCTATTATTCCTACTTCTGCAGCTATCGGTTTGCACTTTTACCCAATCTGGGAGGCGGCATCCGTTGATGAATGGTTATACAACGGTGGTCCTTATGAGCTAATTGTTCTACACTTCTTACTTGGTGTAGCTTGTTACATGGGTCGTGAGTGGGAGCTTAGTTTTCGTCTGGGTATGCGACCTTGGATTGCTGTTGCATATTCAGCTCCTGTTGCTGCTGCTACCGCTGTTTTCTTGATCTACCCTATTGGTCAAGGAAGTTTTTCTGATGGTATGCCTCTAGGAATCTCTGGTACTTTCAACTTCATGATTGTATTCCAGGCTGAGCACAACATACTAATGCACCCATTCCACATGTTAGGCGTAGCTGGGGTATTCGGCGGCTCCTTATTCAGTGCTATGCATGGTTCCTTGGTAACTTCCAGTTTGATCCGGGAAACCACAGAAAATGAATCTGCTAATGAAGGTTACAAATTCGGTCAAGAGGAAGAAACTTATAATATCGTAGCTGCTCATGGTTATTTTGGTCGATTGATCTTCCAATATGCTAGTTTCAACAACTCTCGTTCGTTGCACTTCTTCCTAGCTGCTTGGCCTGTAGTAGGTATCTGGTTCACTGCTTTGGGTATCAGCACTATGGCTTTCAACCTAAATGGTTTCAATTTCAACCAGTCTGTTGTTGATAGTCAAGGCCGTGTAATTAATACTTGGGCTGATATTATTAACCGTGCTAACCTTGGTATGGAAGTTATGCATGAACGTAATGCTCATAATTTTCCTCTAGACCTAGCTGCTATAGAAGCTCCA
>RV.MegaGTA_contig_13412_contig_13413
ATGACTGCAATTTTAGAGAGACGCGAAAGCAAAAGCCTGTGGGGTCGCTTCTGTAACTGGATAACTAGCACTGAAAACCGACTTTACATTGGATGGTTTGGTGTTTTGATGATCCCTACCTTATTGACCGCAACTTCCGTATTTATTATCGCCTTCATTGCTGCTCCACCAGTAGATATTGATGGTATTCGTGAACCTGTTTCTGGATCTTTGCTTTACGGAAACAATATTATTTCTGGTGCCATTATTCCTACTTCCGCAGCTATCGGTTTGCACTTTTACCCAATCTGGGAAGCGGCATCCGTAGATGAATGGTTATACAACGGTGGTCCTTATGAACTAATTGTTCTCCACTTCTTACTTGGTGTAGCTTGTTACATGGGTCGTGAGTGGGAACTTAGTTTCCGTCTGGGTATGCGACCTTGGATTGCTGTTGCATACTCAGCTCCTGTTGCAGCTGCTACCGCTGTTTTCTTGATCTACCCAATAGGTCAAGGAAGTTTTTCTGATGGTATGCCTCTAGGAATCTCTGGAACTTTCAACTTCATGATTGTATTCCAGGCTGAGCACAACATCCTAATGCACCCATTCCACATGTTAGGCGTAGCTGGGGTATTCGGCGGCTCCCTATTCAGTGCTATGCATGGTTCCTTGGTAACTTCTAGTTTGATCCGGGAAACAACAGAAAATGAATCTGCTAATGAAGGTTACAGATTCGGTCAAGAGGGAGAAACTTATAATATCGTAGCTGCTCATGGTTATTTTGGCCGATTGATCTTTCAATATGCTAGTTTCAACAACTCTCGTTCGTTACACTTCTTCCTTGCTGCTTGGCCTGTAGTAGGTATCTGGTTCACTGCTTTAGGTATTAGCACTATGGCTTTCAACCTAAATGGTTTCAATTTCAACCAATCTGTTGTTGATAGTCAGGGCCGTGTAATTAATACTTGGGCTGATATCATTAACCGTGCTAATCTTGGTATGGAAGTTATGCATGAACGTAATGCTCATAATTTCCCTCTTGACCTAGCTGCTATAGAAGCTCCA
>RV.MegaGTA_contig_1606_contig_1607
ATGACTGCAATTTTAGAGAGACGCGAAAGCAAAAGCCTGTGGGGTCGCTTCTGTAACTGGATAACTAGCACTGAAAACCGTCTTTACATTGGATGGTTTGGTGTCTTGATGATCCCGACCTTATTGACCGCAACTTCCGTATTTATTATCGCCTTCATTGCAGCTCCTCCAGTAGATATTGATGGTATTCGTGAACCTGTTTCTGGATCTTTACTATACGGAAACAATATTATTTCTGGTGCCATTATTCCTACTTCTGCAGCTATCGGTCTGCACTTTTACCCAATCTGGGAAGCGGCATCCGTTGATGAATGGCTATACAACGGTGGTCCTTATGAACTAATTGTTCTACACTTCTTACTTGGTGTAGCATGTTACATGGGTCGTGAGTGGGAGCTTAGTTTCCGTCTGGGTATGAGACCTTGGATTGCTGTTGCATATTCAGCTCCTGTTGCAGCTGCTGCCGCTGTTTTCTTGATCTACCCAATTGGTCAAGGAAGTTTTTCTGATGGTATGCCTCTAGGTATCTCTGGTACTTTCAACTTCATGATTGTATTCCAGGCTGAGCATAACATCCTTATGCACCCATTCCACATGTTAGGCGTAGCTGGGGTATTTGGCGGCTCCTTATTCAGTGCTATGCATGGTTCCTTGGTAACTTCAAGTTTGATCCGGGAAACCACAGAAAATGAATCTGCTAATGAAGGTTACAAATTCGGTCAAGAGGAAGAAACTTATAATATCGTAGCTGCTCATGGTTATTTTGGTCGATTGATCTTCCAATATGCTAGTTTCAACAACTCTCGTTCGTTGCACTTCTTCCTAGCTGCTTGGCCTGTAGTAGGTATCTGGTTCACTGCTTTGGGTATCAGCACTATGGCTTTCAACCTAAATGGTTTCAATTTCAACCAGTCTGTTGTTGATAGTCAAGGCCGTGTAATTAATACTTGGGCTGATATTATTAACCGTGCTAACCTTGGTATGGAAGTTATGCATGAACGTAATGCTCATAATTTTCCTCTAGACCTAGCTGCTATAGAAGCTCCA
>RV.MegaGTA_contig_17196_contig_17197
ATGACTGCAATTTTAGAGAGACGCGAAAGCAAAAGCCTGTGGGGTCGCTTCTGTAACTGGATAACTAGCACTGAAAACCGTATTTACATTGGATGGTTTGGTGTATTGATGATCCCTACCTTATTGACCGCAACTTACGTATTTATTATCTCCTTCATTGCTGCTCCTCCAGTAGATATTGATGGTATTCGTGAACCTGTTTCTGGGTCTTTACTTTACGGAAACAATATTATTTCTGGTGCCATTATTCCGACTTCTGCAGCTATCGGTTTGCACTTTTACCCAATCTGGGAAGCTGCATCCGTTGATGAATGGTTATACAACGGTGGTCCTTATGAACTAATTGTTCTTCACTTCTTACTTGGTGTAGCTTGTTACATGGGTCGTGAGTGGGAACTTAGTTTCCGTCTGGGTATGCGACCTTGGATTGCTGTTGCATATTCTGCTCCTGTTGCTGCTGCTACCGCTGTTTTCTTGATCTACCCAATTGGTCAAGGAAGTTTTTCTGATGGTATGCCTCTAGGTATCTCTGGTACTTTCAACTTCATGATTGTATTCCAGGCTGAGCATAACATCCTTATGCACCCATTCCACATGTTAGGCGTAGCTGGGGTATTTGGCGGCTCCTTATTCAGTGCTATGCATGGTTCCTTGGTAACTTCAAGTTTGATCCGGGAAACCACAGAAAATGAATCTGCTAATGAAGGTTACAAATTCGGTCAAGAGGAAGAAACTTATAATATCGTAGCTGCTCATGGTTATTTTGGTCGATTGATCTTCCAATATGCTAGTTTCAACAACTCTCGTTCGTTGCACTTCTTCCTAGCTGCTTGGCCTGTAGTAGGTATCTGGTTCACTGCTTTGGGTATCAGCACTATGGCTTTCAACCTAAATGGTTTCAATTTCAACCAGTCTGTTGTTGATAGTCAAGGCCGTGTAATTAATACTTGGGCTGATATTATTAACCGTGCTAACCTTGGTATGGAAGTTATGCATGAACGTAATGCTCATAATTTTCCTCTAGACCTAGCTGCTATAGAAGCTCCA
>RV.MegaGTA_contig_18_contig_19
ATGACTGCAATTTTAGAGAGACGCGAAAGCAAAAGCCTGTGGGGTCGCTTCTGTAACTGGATAACTAGCACTGAAAACCGACTTTACATTGGATGGTTTGGTGTTTTGATGATCCCTACCTTATTGACCGCAACTTCCGTATTTATTATCGCCTTCATTGCTGCTCCTCCAGTAGATATTGATGGTATTCGTGAACCTGTATCTGGATCTTTACTTTACGGAAACAATATTATATCTGGTGCCATTATTCCTACTTCTGCAGCTATCGGTTTGCACTTCTACCCAATCTGGGAAGCGGCATCCGTTGATGAATGGTTATACAACGGTGGACCTTATGAACTAATTGTTCTACACTTCTTACTTGGTGTAGCTTGCTACATGGGTCGTGAGTGGGAGCTTAGTTTCCGTCTGGGTATGCGACCATGGATTGCTGTTGCATATTCAGCTCCTGTTGCAGCTGCTACCGCTGTATTCTTGATCTACCCAATTGGTCAAGGAAGTTTTTCTGATGGTATGCCACTAGGAATCTCTGGTACTTTCAACTTCATGATTGTATTCCAGGCTGAACACAACATCCTTATGCACCCATTCCACATGTTAGGCGTAGCTGGAGTATTCGGCGGCTCCTTATTCAGTGCTATGCATGGTTCCTTGGTTACTTCTAGTTTGATCCGGGAAACCACAGAAAATGAATCTGCTAATGCAGGTTACAGATTCGGTCAAGAGGAAGAAACTTATAATATCGTAGCTGCTCATGGTTATTTTGGTCGATTGATCTTCCAATATGCTAGTTTCAACAACTCTCGTTCGTTGCACTTCTTCCTAGCTGCTTGGCCTGTAGTAGGTATCTGGTTCACTGCTTTGGGTATCAGCACTATGGCTTTCAACCTAAATGGTTTCAATTTCAACCAGTCTGTTGTTGATAGTCAAGGCCGTGTAATTAATACTTGGGCTGATATTATTAACCGTGCTAACCTTGGTATGGAAGTTATGCATGAACGTAATGCTCATAATTTTCCTCTAGACCTAGCTGCTATAGAAGCTCCA
>RV.MegaGTA_contig_19508_contig_19509
ATGACTGCAATTTTAGAGAGACGCGAAAGCAAAAGCCTGTGGGGTCGCTTCTGTAACTGGATAACTAGCACTGAAAACCGACTTTACATTGGATGGTTTGGTGTTTTGATGATCCCTACCTTATTGACCGCAACTTCCGTATTTATTATCGCCTTCATTGCTGCTCCTCCAGAAGATATTGATGGTATTCGAGAACCTGTTTCAGGATCTTTACTTTACGGAAACAAAATTATTTCTGGTGCCATTATTCCTACTTCTGCAGCTATCGGTTTGCATTTTTACCCAATCTGGGAAGCGGCATCCGTTGATGAATGGTTATACAATGGTGGTCCTTATGAACTAATTGTTCTACACTTCTTACTTGGTGTGGCTTGTTACATGGGTCGTGAGTGGGAGCTTAGTTTCCGTCTGGGGATGCGACCTTGGATTGCTGTTGCATATTCAGCTCCTGTTGCAGCTGCTACCGCGGTTTTCTTGATCTACCCAATTGGTCAAGGAAGTTTTTCTGATGGGATGCCTCTAGGAATCTCTGGTACTTTCAACTTCATGATTGTATTTCAGGCTGAGCACAACATCCTTATGCACCCATTCCACATGTTAGGTGTAGCTGGGGTATTCGGCGGCTCCTTATTCAGTGCTATGCATGGCTCCTTGGTAACTTCTAGTTTGATCCGGGAAACCACAGAAAATGAATCTGCTAATGAAGGTTACAAATTCGGTCAAGAGGAAGAAACTTATAATATCGTAGCTGCTCATGGTTATTTTGGTCGATTGATCTTCCAATATGCTAGTTTCAACAACTCTCGTTCGTTGCACTTCTTCCTAGCTGCTTGGCCTGTAGTAGGTATCTGGTTCACTGCTTTGGGTATCAGCACTATGGCTTTCAACCTAAATGGTTTCAATTTCAACCAGTCTGTTGTTGATAGTCAAGGCCGTGTAATTAATACTTGGGCTGATATTATTAACCGTGCTAACCTTGGTATGGAAGTTATGCATGAACGTAATGCTCATAATTTTCCTCTAGACCTAGCTGCTATAGAAGCTCCA
>RV.MegaGTA_contig_2070_contig_2071
ATGACTGCAATTTTAGAGAGACGCGAAAGCAAAAGCCTGTGGGGTCGCTTCTGTAACTGGATAACTAGCACTGAAAACCGACTTTACATTGGATGGTTTGGTGTTTTGATGATCCCTACCTTATTGACCGCAACTTCCGTATTTATTATCGCCTTCATTGCTGCTCCTCCAGTAGATATTGATGGTATTCGTGAACCTGTATCTGGATCTTTACTTTACGGAAACAATATTATATCTGGTGCCATTATTCCTACTTCTGCAGCTATCGGTTTGCACTTCTACCCAATCTGGGAAGCGGCATCCGTTGATGAATGGTTATACAACGGTGGACCTTATGAACTAATTGTTCTACACTTCTTACTTGGTGTAGCTTGCTACATGGGTCGTGAGTGGGAGCTTAGTTTCCGTCTGGGTATGCGACCATGGATTGCTGTTGCATATTCAGCTCCTGTTGCAGCTGCTACCGCTGTATTCTTGATCTACCCAATTGGTCAAGGAAGTTTTTCTGATGGTATGCCACTAGGAATCTCTGGTACTTTCAACTTCATGATTGTATTCCAGGCTGAACACAACATCCTTATGCACCCATTCCACATGTTAGGCGTAGCTGGAGTATTCGGCGGCTCCTTATTCAGTGCTATGCATGGTTCCTTGGTTACTTCTAGTTTGATCCGGGAAACCACAGAAAATGAATCTGCTAATGAAGGTTACAAATTCGGTCAAGAGGAAGAAACTTATAATATCGTAGCTGCTCATGGTTATTTTGGCCGATTGATCTTCCAATATGCTAGCTTCAACAACTCTCGTTCGTTACACTTCTTCCTAGCTGCTTGGCCAGTAGTAGGTATCTGGTTCACTGCTTTAGGTATCAGCACTATGGCATTCAACCTAAATGGTTTCAATTTCAACCAATCTGTTGTTGATAGTCAAGGCCGAGTAATTAATACTTGGGCTGATATCATTAACCGTGCTAACCTTGGAATGGAAGTTATGCATGAACGTAATGCTCATAATTTCCCTCTAGACCTCGCTGCTATAGACGCTCCA
>RV.MegaGTA_contig_20946_contig_20947
ATGACTGCAATTTTAGAGAGACGCGAAAGCAAAAGCCTGTGGGGTCGCTTCTGTAACTGGATAACTAGCACTGAAAACCGGCTTTACATTGGATGGTTTGGTGTTTTGATGATACCGACCTTATTGACCGCAACTTCCGTATTTATTATCGCCATCATTGCAGCTCCTCCAGTAGATATTGATGGTATTCGTGAACCAGTTTCTGGATCTTTACTTTACGGAAACAATATTATTTCTGGTGCTATTATTCCTACTTCTGCAGCTATCGGTTTGCACTTTTACCCAATCTGGGAGGCGGCATCCGTTGATGAATGGTTATACAACGGTGGTCCTTATGAGCTAATTGTTCTACACTTCTTACTTGGTGTAGCTTGTTACATGGGTCGTGAGTGGGAGCTTAGTTTTCGTCTGGGTATGCGACCTTGGATTGCTGTTGCATATTCAGCTCCTGTTGCTGCTGCTACCGCTGTTTTCTTGATCTACCCTATTGGTCAAGGAAGTTTTTCTGATGGTATGCCTCTAGGAATCTCTGGTACTTTCAACTTCATGATTGTATTCCAGGCTGAGCACAACATACTAATGCACCCATTCCACATGTTAGGCGTAGCTGGGGTATTCGGCGGCTCCTTATTCAGTGCTATGCATGGTTCCTTGGTAACTTCCAGTTTGATCCGGGAAACCACAGAAAATGAATCTGCTAATGAAGGTTACAAATTCGGTCAAGAGGAAGAAACTTATAATATCGTAGCTGCTCATGGTTATTTTGGTCGATTGATCTTCCAATATGCTAGTTTCAACAACTCTCGTTCGTTGCACTTCTTCCTAGCTGCTTGGCCTGTAGTAGGTATCTGGTTCACTGCTTTGGGTATCAGCACTATGGCTTTCAACCTAAATGGTTTCAATTTCAACCAGTCTGTTGTTGATAGTCAAGGCCGTGTAATTAATACTTGGGCTGATATTATTAACCGTGCTAACCTTGGTATGGAAGTTATGCATGAACGTAATGCTCATAATTTTCCTCTAGACCTAGCTGCTATAGAAGCTCCA
>RV.MegaGTA_contig_2384_contig_2385
ATGACTGCAATTTTAGAGAGACGCGAAAGCAAAAGCCTGTGGGGTCGCTTCTGTAACTGGATAACTAGCACTGAAAACCGTCTTTACATTGGATGGTTTGGTGTTTTGATGATCCCGACATTATTGACCGCAACTTCCGTATTTATTATCGCCTTCATTGCTGCACCTCCAGTAGATATTGATGGTATTCGTGAACCTGTTTCTGGATCATTACTTTACGGAAACAATATTATTTCTGGTGCCATTATTCCTACCTCTGCAGCTATCGGTTTGCACTTTTACCCAATCTGGGAAGCGGCCTCCGTTGATGAATGGTTATACAACGGTGGTCCTTATGAACTAATTGATCTACACTTCTTACTAGGTGTAGCTTGTTACATGGGTCGGGAGAGGGAGCTTAGTTTCCGTCTGGGTATGCGACCTTGGATTGCTGTTGCTTATTCAGCTCCTGTTGCAGCTGCTACCGCTGTTTTCTTGATCTACCCAATCGGTCAAGGAAGTTTTTCTGATGGTATGCCTCTAGGAATCTCTGGGACTTTCAACTTCATGATTGTATTCCAGGCTGAGCACAACATCCTAATGCACCCATTCCACATGTTAGGCGTAGCTGGGGTATTCGGCGGCTCCTTATTCAGTGCTATGCATGGTTCCTTGGTAACTTCCAGTTTGATCCGGGAAACCACAGAAAATGAATCTGCTAATGAAGGTTACAAATTCGGTCAAGAGGAAGAAACTTATAATATCGTAGCTGCTCATGGTTATTTTGGTCGATTGATCTTCCAATATGCTAGTTTCAACAACTCTCGTTCGTTGCACTTCTTCCTAGCTGCTTGGCCTGTAGTAGGTATCTGGTTCACTGCTTTGGGTATCAGCACTATGGCTTTCAACCTAAATGGTTTCAATTTCAACCAGTCTGTTGTTGATAGTCAAGGCCGTGTAATTAATACTTGGGCTGATATTATTAACCGTGCTAACCTTGGTATGGAAGTTATGCATGAACGTAATGCTCATAATTTTCCTCTAGACCTAGCTGCTATAGAAGCTCCA
>RV.MegaGTA_contig_2460_contig_2461
ATGACTGCAATTTTAGAGAGACGCGAAAGCAAAAGCCTGTGGGGTCGCTTCTGTAACTGGATAACTAGCACTGAAAACCGACTTTACATTGGATGGTTTGGTGTTTTGATGATCCCTACCTTATTGACCGCAACTTCCGTATTTATTATCGCCTTCATTGCTGCTCCTCCAGTAGATATTGATGGTATTCGTGAACCTGTATCTGGATCTTTACTTTACGGAAACAATATTATATCTGGTGCCATTATTCCTACTTCTGCAGCTATCGGTTTGCACTTCTACCCAATCTGGGAAGCGGCATCCGTTGATGAATGGTTATACAACGGTGGACCTTATGAACTAATTGTTCTACACTTCTTACTTGGTGTAGCTTGCTACATGGGTCGTGAGTGGGAGCTTAGTTTCCGTCTGGGTATGCGACCTTGGATTGCGGTTGCATATTCAGCTCCTGTTGCTGCTGATACCGCTGTTTTCTTGATCTACCCAATTGTTCAAGGAAGTTTTTCTGATGGTATGCCTCTAGGAATCTCTGGTACTTTCAACTTCATGATTGTATTCCAGGCTGAGCACAACATACTAATGCACCCATTCCACATGTTAGGCGTAGCTGGGGTATTCGGCGGCTCCTTATTCAGTGCTATGCATGGTTCCTTGGTAACTTCCAGTTTGATCCGGGAAACCACAGAAAATGAATCTGCTAATGAAGGTTACAAATTCGGTCAAGAGGAAGAAACTTATAATATCGTAGCTGCTCATGGTTATTTTGGTCGATTGATCTTCCAATATGCTAGTTTCAACAACTCTCGTTCGTTGCACTTCTTCCTAGCTGCTTGGCCTGTAGTAGGTATCTGGTTCACTGCTTTGGGTATCAGCACTATGGCTTTCAACCTAAATGGTTTCAATTTCAACCAGTCTGTTGTTGATAGTCAAGGCCGTGTAATTAATACTTGGGCTGATATTATTAACCGTGCTAACCTTGGTATGGAAGTTATGCATGAACGTAATGCTCATAATTTTCCTCTAGACCTAGCTGCTATAGAAGCTCCA
>RV.MegaGTA_contig_2636_contig_2637
ATGACTGCAATTTTAGAGAGACGCGAAACCGAAAGCCTGTGGGGTCGCTTCTGTAACTGGATAACTAGCACTGAGAACCGTCTTTACATTGGATGGTTTGGTGTTTTGATGATCCCGACTTTATTGACCGCAACTTCCGTATTTATTATCGCCTTCATTGCTGCGCCTCCAGTAGATATTGATGGTATTCGTGAACCTGTTTCTGGATCTTTGCTTTACGGAAACAATATTATTTCTGGTGCCATTATTCCTACTTCGGCAGCTATCGGTTTGCACTTTTACCCAATCTGGGAAGCGGCATCTGTTGATGAATGGTTATACAACGGTGGTCCTTATGAACTAATTGTTCTTCACTTCTTACTTGGTGTAGCTTGTTACATGGGTCGTGAGTGGGAACTTAGTTTCCGTCTGGGTATGCGACCTTGGATTGCTGTTGCATATTCTGCTCCTGTTGCTGCTGCTACCGCTGTTTTCTTGATCTACCCAATTGGTCAAGGAAGTTTTTCTGATGGTATGCCTCTAGGTATCTCTGGTACTTTCAACTTCATGATTGTATTCCAGGCTGAGCATAACATCCTTATGCACCCATTCCACATGTTAGGCGTAGCTGGGGTATTTGGCGGCTCCTTATTCAGTGCTATGCATGGTTCCTTGGTAACTTCAAGTTTGATCCGGGAAACCACAGAAAATGAATCTGCTAATGAAGGTTACAAATTCGGTCAAGAGGAAGAAACTTATAATATCGTAGCTGCTCATGGTTATTTTGGTCGATTGATCTTCCAATATGCTAGTTTCAACAACTCTCGTTCGTTGCACTTCTTCCTAGCTGCTTGGCCTGTAGTAGGTATCTGGTTCACTGCTTTGGGTATCAGCACTATGGCTTTCAACCTAAATGGTTTCAATTTCAACCAGTCTGTTGTTGATAGTCAAGGCCGTGTAATTAATACTTGGGCTGATATTATTAACCGTGCTAACCTTGGTATGGAAGTTATGCATGAACGTAATGCTCATAATTTTCCTCTAGACCTAGCTGCTATAGAAGCTCCA
>RV.MegaGTA_contig_28704_contig_28705
ATGACTGCAATTTTAGAGAGACGCGAAAGCAAAAGCCTGTGGGGTCGCTTCTGTAACTGGATAACTAGCACTGAAAACCGACTTTACATTGGATGGTTTGGTGTTTTGATGATCCCTACCTTATTGACCGCAACTTCCGTATTTATTATCGCCTTCATTGCTGCTCCTCCAGTAGATATTGATGGTATTCGTGAACCTGTATCTGGATCTTTACTTTACGGAAACAATATTATATCTGGTGCCATTATTCCTACTTCTGCAGCTATCGGTTTGCACTTCTACCCAATCTGGGAAGCGGCATCCGTTGATGAATGGTTATACAACGGTGGACCTTATGAACTAATTGTTCTACACTTCTTACTTGGTGTAGCTTGCTACATGGGTCGTGAGTGGGAGCTTAGTTTCCGTCTGGGTATGCGACCATGGATTGCTGTTGCATATTCAGCTCCTGTTGCAGCTGCTACCGCTGTATTCTTGATCTACCCAATTGGTCAAGGAAGTTTTTCTGATGGTATGCCACTAGGAATCTCTGGTACTTTCAACTTCATGATTGTATTCCAGGCTGAACACAACATCCTTATGCACCCATTCCACATGTTAGGCGTAGCTGGAGTATTCGGCGGCTCCTTATTCAGTGCTATGCATGGTTCCTTGGTTACTTCTAGTTTGATCCGGGAAACCACAGAAAATGAATCTGCTAATGAAGGTTACAAATTCGGTCAAGAGGAAGAAACTTATAATATCGTAGCTGCTCATGGTTATTTTGGCCGATTGATCTTCCAATATGCTAGCTTCAACAACTCTCGTTCGTTACACTTCTTCCTAGCTGCTTGGCCAGTAGTAGGTATCTGGTTCACTGCTTTAGGTATCAGCACTATGGCATTCAACCTAAATGGTTTCAATTTCAACCAATCTGTTGTTGATAGTCAAGGCCTTGTTATTAATACTTGGGCTGATATAATTAACCGTGCTAACCTTGGTATGGAAGTTATGCATGAACGTAATGCTCATAATTTTCCTCTAGACCTAGCTGCTATAGAAGCTCCA
>RV.MegaGTA_contig_2882_contig_2883
ATGACTGCAATTTTAGAGAGACGCGAAAGCAAAAGCCTGTGGGGTCGCTTCTGTAACTGGATAACTAGCACTGAAAACCGGCTTTACATTGGATGGTTTGGTGTTTTGATGATACCGACCTTATTGACCGCAACTTCCGTATTTATTATCGCCTTCATAGCTGCTCCTCCAGTAGATATTGATGGTATTCGTGAACCTGTTTCTGGCTCTTTACTTTACGGAAACAATATTATTTCTGGTGCCATTATTCCTACATCAGCAGCTATCGGTTTGCACTTTAACCCAATCTGGGAAGCGGCATCCGTTGATGAATGGTTATACAACGGTGGACCTTATGAACTAATTGTTCTACACTTCTTACTTGGTGTAGCTTGTTACATGGGGCGTGAGTGGGAGCTTAGTTTCCGTCTGGGTATGCGACCTTGGATCGCTGTTGCATATTCAGCTCCTGTTGCAGCTGCTACCGCTGTTTTCCTGATCTACCCAATTGGTCAAGGAAGTTTTTCTGATGGTATGCCTCTTGGAATCTCTGGTACTTTCAACTTCATGATTGTATTCCAGGCTGAACACAACATCCTTATGCACCCATTCCACATGTTAGGCGTAGCTGGGGTGTTCGGCGGCTCCTTATTCAGTGCTATGCATGGTTCCTTGGTAACTTCCAGTTTGATCCGGGAAACCACAGAAAATGAATCTGCTAATGAAGGTTACAAATTCGGTCAAGAGGAAGAAACTTATAATATCGTAGCTGCTCATGGTTATTTTGGTCGATTGATCTTCCAATATGCTAGTTTCAACAACTCTCGTTCGTTGCACTTCTTCCTAGCTGCTTGGCCTGTAGTAGGTATCTGGTTCACTGCTTTGGGTATCAGCACTATGGCTTTCAACCTAAATGGTTTCAATTTCAACCAGTCTGTTGTTGATAGTCAAGGCCGTGTAATTAATACTTGGGCTGATATTATTAACCGTGCTAACCTTGGTATGGAAGTTATGCATGAACGTAATGCTCATAATTTTCCTCTAGACCTAGCTGCTATAGAAGCTCCA
>RV.MegaGTA_contig_3012_contig_3013
ATGACTGCAATTTTAGAGAGACGCGAAAGCAAAAGCCTGTGGGGTCGCTTCTGTAACTGGATAACTAGCACTGAAAACCGTCTTTACATTGGATGGTTTGGTGTTTTGATGATCCCGACATTATTGACCGCAACTTCCGTATTTATTATCGCATTCATTGCTGCTCCTCCAGTAGATATTGATGGTATTCGTGAACCAGTTTCTGGATCTTTACTTTACGGAAACAATATTATTTCTGGTGCAATTATTCCTACTTCTGCAGCTATCGGTTTGCACTTTTACCCAATATGGGAAGCGGCATCCGTTGATGAATGGTTATACAACGGTGGTCCATATGAACTAATTGTTCTACACTTCTTACTTGGTGTAGCTTGTTATATGGGTCGTGAGTGGGAGCTTAGTTTCCGTCTGGGTATGCGACCCTGGATTGCTGTTGCATATTCAGCTCCTGTTGCAGCTGCTACCGCAGTTTTCTTGATCTACCCAATTGGTCAAGGAAGTTTTTCTGATGGGATGCCTCTTGGAATCTCTGGTGCTTTCAACTTCATGATTGTATTCCAGGCTGAGCACAACATCCTTATGCACCCATTCCACATGTTAGGCGTAGCTGGAGTATTCGGCGGCTCCTTATTCAGTGCTATGCATGGTTCCTTGGTTACTTCTAGTTTGATCCGGGAAACCACAGAAAATGAATCTGCTAATGAAGGTTACAAATTCGGTCAAGAGGAAGAAACTTATAATATCGTAGCTGCTCATGGTTATTTTGGTCGATTGATCTTCCAATATGCTAGTTTCAACAACTCTCGTTCGTTGCACTTCTTCCTAGCTGCTTGGCCTGTAGTAGGTATCTGGTTCACTGCTTTGGGTATCAGCACTATGGCTTTCAACCTAAATGGTTTCAATTTCAACCAGTCTGTTGTTGATAGTCAAGGCCGTGTAATTAATACTTGGGCTGATATTATTAACCGTGCTAACCTTGGTATGGAAGTTATGCATGAACGTAATGCTCATAATTTTCCTCTAGACCTAGCTGCTATAGAAGCTCCA
>RV.MegaGTA_contig_3210_contig_3211
ATGACTGCAATTTTAGAGAGACGCGAAAGCAAAAGCCTGTGGGGTCGCTTCTGTAACTGGATAACTAGCACTGAAAACCGACTTTACATTGGATGGTTTGGTGTTTTGATGATCCCTACCTTATTGACCGCAACTTCCGTATTTATTATCGCCTTCATTGCTGCTCCTCCAGTAGATATTGATGGTATTCGTGAACCTGTATCTGGATCTTTACTTTACGGAAACAATATTATATCTGGTGCCATTATTCCTACTTCTGCAGCTATCGGTTTGCACTTCTACCCAATCTGGGAAGCGGCATCCGTTGATGAATGGTTATACAACGGTGGACCTTATGAACTAATTGTTCTACACTTCTTACTTGGTGTAGCTTGCTACATGGGTCGTGAGTGGGAGCTTAGTTTCCGTCTGGGTATGCGACCATGGATTGCTGTTGCATATTCAGCTCCTGTTGCAGCTGCTACCGCTGTATTCTTGATCTACCCAATTGGTCAAGGAAGTTTTTCTGATGGTATGCCACTAGGAATCTCTGGTACTTTCAACTTCATGATTGTATTCCAGGCTGAACACAACATCCTTATGCACCCATTCCACATGTTAGGCGTAGCTGGAGTATTCGGCGGCTCCTTATTCAGTGCTATGCATGGTTCCTTGGTTACTTCTAGTTTGATCCGGGAAACCACAGAAAATGAATCTGCTAATGAAGGTTACAAATTCGGTCAAGAGGAAGAAACTTATAATATCGTAGCTGCTCATGGTTATTTTGGCCGATTGATCTTCCAATATGCTAGCTTCAACAACTCTCGTTCGTTACACTTCTTCCTAGCTGCTTGGCCAGTAGTAGGTATCTGGTTCACTGCTTTAGGTATCAGCACTATGGCATTCAACCTAAATGGTTTCAATTTCAACCAATCTGTTGTTGATAGTCAAGGCCGAGTAATTAATACTTGGGCTGATATCATTAACCGTGCTAACCTTGGAATGGAAGTTATGCATGAACGTAATGCTCATAATTTCCCTCTAGACCTTGCTGCTACAGAAGCTCCA
>RV.MegaGTA_contig_35720_contig_35721
ATGACTGCAATTTTAGAGAGACGCGAAAGCAAAAGCCTGTGGGGTCGCTTCTGTAACTGGATAACTAGCACTGAAAACCGTCTTTACATTGGATGGTTTGGAGTTTTGATGATCCCGACCTTATTGACCGCAACTTCCGTATTTATAATCGCCTTCATTGCTGCTCCTCCAGTAGATATAGAAGTTATTCCTGAACCTGTTTCTGGATCTTTACTTTACGGAAACAATATTACTTCTGGTGCCATTATTCCTACTTCTGCAGCTATCGGTTTGCACTTTTATCCAATCTGGGAAGCGGCATCCGTTGATGAATGGTTATACAACGGTGGACCTTATGAACTAATTGTTCTACACTTCTTACTTGGTGTAGCTTGTTACATGGGGCGTGAGTGGGAGCTTAGTTTCCGTCTGGGTATGCGACCTTGGATCGCTGTTGCATATTCAGCTCCTGTTGCAGCTGCTACCGCTGTTTTCCTGATCTACCCAATTGGTCAAGGAAGTTTTTCTGATGGTATGCCTCTTGGAATCTCTGGTACTTTCAACTTCATGATTGTATTCCAGGCTGAACACAACATCCTTATGCACCCATTCCACATGTTAGGCGTAGCTGGGGTGTTCGGCGGCTCCTTATTCAGTGCTATGCATGGTTCCTTGGTAACTTCCAGTTTGATCCGGGAAACCACAGAAAATGAATCTGCTAATGAAGGTTACAAATTCGGTCAAGAGGAAGAAACTTATAATATCGTAGCTGCTCATGGTTATTTTGGTCGATTGATCTTCCAATATGCTAGTTTCAACAACTCTCGTTCGTTGCACTTCTTCCTAGCTGCTTGGCCTGTAGTAGGTATCTGGTTCACTGCTTTGGGTATCAGCACTATGGCTTTCAACCTAAATGGTTTCAATTTCAACCAGTCTGTTGTTGATAGTCAAGGCCGTGTAATTAATACTTGGGCTGATATTATTAACCGTGCTAACCTTGGTATGGAAGTTATGCATGAACGTAATGCTCATAATTTTCCTCTAGACCTAGCTGCTATAGAAGCTCCA
>RV.MegaGTA_contig_3846_contig_3847
ATGACTGCAATTTTAGAGAGACGCGAAAGCAAAAGCCTGTGGGGTCGCTTCTGTAACTGGATAACTAGCACTGAAAACCGACTTTACATTGGATGGTTTGGTGTTTTGATGATCCCTACCTTATTGACCGCAACTTCCGTATTTATTATCGCCTTCATTGCTGCTCCTCCAGTAGATATTGATGGTATTCGTGAACCTGTATCTGGATCTTTACTTTACGGAAACAATATTATATCTGGTGCCATTATTCCTACTTCTGCAGCTATCGGTTTGCACTTCTACCCAATCTGGGAAGCGGCATCCGTTGATGAATGGTTATACAACGGTGGACCTTATGAACTAATTGTTCTACACTTCTTACTTGGTGTAGCTTGCTACATGGGTCGTGAGTGGGAGCTTAGTTTCCGTCTGGGTATGCGACCTTGGATTGTTGTTGCATATTCAGCTCCTGTTGCAGCTGCTACCGCTGTTTTCTTGATCTATCCAATTGGTCAAGGAAGTTTTTCTGATGGTATGCCTCTAGGAATCTCTGGTACTTTCAACTTCATGATTGTATTCCAGGCTGAGCACAACATACTAATGCACCCATTCCACATGTTAGGCGTAGCTGGGGTATTCGGCGGCTCCTTATTCAGTGCTATGCATGGTTCCTTGGTAACTTCCAGTTTGATCCGGGAAACCACAGAAAATGAATCTGCTAATGAAGGTTACAAATTCGGTCAAGAGGAAGAAACTTATAATATCGTAGCTGCTCATGGTTATTTTGGTCGATTGATCTTCCAATATGCTAGTTTCAACAACTCTCGTTCGTTGCACTTCTTCCTAGCTGCTTGGCCTGTAGTAGGTATCTGGTTCACTGCTTTGGGTATCAGCACTATGGCTTTCAACCTAAATGGTTTCAATTTCAACCAGTCTGTTGTTGATAGTCAAGGCCGTGTAATTAATACTTGGGCTGATATTATTAACCGTGCTAACCTTGGTATGGAAGTTATGCATGAACGTAATGCTCATAATTTTCCTCTAGACCTAGCTGCTATAGAAGCTCCA
>RV.MegaGTA_contig_4198_contig_4199
ATGACTGCAATTTTAGAGAGACGCGAAAGCAAAAGCCTGTGGGGTCGCTTCTGTAACTGGATAACTAGCACTGAAAACCGTCTTTATATTGGATGGTTTGGTGTTTTGATGATCCCGACCTTATTGACCGCAACATCCGTATTTATTATAGCCTTCATTGCTGCTCCTCCAGTAGATATTGATGGTATTCGAGAACCTGTTTCTGGATCTTTACTTTACGGAAACAATATTATTTCTGGTGCCATTAATCCTACTTCTGCAGCTATCGGATTGCACTTATACCCAATCTGGGAAGCGGCATCCGTTGATGAATGGTTATACAATGGTGGTCCTTATGAACTAATTGTTCTACACTTCTTACTTGGTGTGGCTTGTTACATGGGTCGTGAGTGGGAGCTTAGTTTCCGTCTGGGGATGCGACCTTGGATTGCTGTTGCATATTCAGCTCCTGTTGCAGCTGCTACCGCGGTTTTCTTGATCTACCCAATTGGTCAAGGAAGTTTTTCTGATGGGATGCCTCTAGGAATCTCTGGTACTTTCAACTTCATGATTGTATTTCAGGCTGAGCACAACATCCTTATGCACCCATTCCACATGTTAGGTGTAGCTGGGGTATTCGGCGGCTCCTTATTCAGTGCTATGCATGGCTCCTTGGTAACTTCTAGTTTGATCCGGGAAACCACAGAAAATGAATCTGCTAATGAAGGTTACAAATTCGGTCAAGAGGAAGAAACTTATAATATCGTAGCTGCTCATGGTTATTTTGGTCGATTGATCTTCCAATATGCTAGTTTCAACAACTCTCGTTCGTTGCACTTCTTCCTAGCTGCTTGGCCTGTAGTAGGTATCTGGTTCACTGCTTTGGGTATCAGCACTATGGCTTTCAACCTAAATGGTTTCAATTTCAACCAGTCTGTTGTTGATAGTCAAGGCCGTGTAATTAATACTTGGGCTGATATTATTAACCGTGCTAACCTTGGTATGGAAGTTATGCATGAACGTAATGCTCATAATTTTCCTCTAGACCTAGCTGCTATAGAAGCTCCA
>RV.MegaGTA_contig_4594_contig_4595
ATGACTGCAATTTTAGAGAGACGCGAAAGCAAAAGCCTGTGGGGTCGCTTCTGTAACTGGATAACTAGCACTGAAAACCGACTTTACATTGGATGGTTTGGTGTTTTGATGATCCCGACCTTATTGACAGCAACTTCCGTATTTATTATCGCCTTCATTGCTGCTCCTCCTGTAGATATTGATGGTATTCGTGAACCTGTTTCTGGATCTTTACTGTACGGAAACAATATTATTTCTGGTGCCATTCTTCCTACTTCTGCAGCTATCGGTTTGCACTTTTACCCAATCTGGGAGGCGGCATCCGTTGATGAATGGTTATACAACGGTGGTCCTTATGAGCTAATTGTTCTACACTTCTTACTTGGTGTAGCTTGTTACATGGGTCGTGAGTGGGAGCTTAGTTTTCGTCTGGGTATGCGACCTTGGATTGCTGTTGCATATTCAGCTCCTGTTGCTGCTGCTACCGCTGTTTTCTTGATCTACCCTATTGGTCAAGGAAGTTTTTCTGATGGTATGCCTCTAGGAATCTCTGGTACTTTCAACTTCATGATTGTATTCCAGGCTGAGCACAACATACTAATGCACCCATTCCACATGTTAGGCGTAGCTGGGGTATTCGGCGGCTCCTTATTCAGTGCTATGCATGGTTCCTTGGTAACTTCCAGTTTGATCCGGGAAACCACAGAAAATGAATCTGCTAATGAAGGTTACAAATTCGGTCAAGAGGAAGAAACTTATAATATCGTAGCTGCTCATGGTTATTTTGGTCGATTGATCTTCCAATATGCTAGTTTCAACAACTCTCGTTCGTTGCACTTCTTCCTAGCTGCTTGGCCTGTAGTAGGTATCTGGTTCACTGCTTTGGGTATCAGCACTATGGCTTTCAACCTAAATGGTTTCAATTTCAACCAGTCTGTTGTTGATAGTCAAGGCCGTGTAATTAATACTTGGGCTGATATTATTAACCGTGCTAACCTTGGTATGGAAGTTATGCATGAACGTAATGCTCATAATTTTCCTCTAGACCTAGCTGCTATAGAAGCTCCA
>RV.MegaGTA_contig_5280_contig_5281
ATGACTGCAATTTTAGAGAGACGCGAAAGCAAAAGCCTGTGGGGTCGCTTCTGTAACTGGATAACTAGCACTGAAAACCGACTTTACATTGGATGGTTTGGTGTTTTGATGATCCCTACCTTATTGACCGCAACTTCCGTATTTATTATCGCCTTCATTGCTGCTCCTCCAGTAGATATTGATGGTATTCGTGAACCTGTATCTGGATCTTTACTTTACGGAAACAATATTATATCTGGTGCCATTATTCCTACTTCTGCAGCTATCGGTTTGCACTTCTACCCAATCTGGGAAGCGGCATCCGTTGATGAATGGTTATACAACGGTGGACCTTATGAACTAATTGTTCTACACTTCTTACTTGGTGTAGCTTGCTACATGGGTCGTGAGTGGGAGCTTAGTTTCCGTCTGGGTATGCGACCATGGATTGCTGTTGCATATTCAGCTCCTGTTGCAGCTGCTACCGCTGTATTCTTGATCTACCCAATTGGTCAAGGAAGTTTTTCTGATGGTATGCCACTAGGAATCTCTGGTACTTTCAACTTCATGATTGTATTCCAGGCTGAACACAACATCCTTATGCACCCATTCCACATGTTAGGCGTAGCTGGAGTATTCGGCGGCTCCTTATTCAGTGCTATGCATGGTTCCTTGGTTACTTCTAGTTTGATCCGGGAAACCACAGAAAATGAATCTGCTAATGAAGGTTACAAATTCGGTCAAGAGGAAGAAACTTATAATATCGTAGCTGCTCATGGTTATTTTCGCCGATTGATCTTACAATATCATAGTTTCAACAACTCTCGGACGTTACACTTCTTCCTAGCTGCTTGGCCAGTAGTAGGGATCTGGTTCACTGCTGTAGGTATCAGCCCTATGGCTTTCAACCTAAATGGTTTCAATTTCAACCAATCTGTTGTTGATAGTCAGGGCCGTGTAATTAATACTTGGGCTGATATCATTAACCGTGCTAATCTTGGTATGGAAGTTATGCATGAACGTAATGCTCATAATTTCCCTCTTGACCTAGCTGCTATAGAAGCTCCA
>RV.MegaGTA_contig_5524_contig_5525
ATGACTGCAATTTTAGAGAGACGTGAAAGCGAAAGCCTGTGGGGTCGCTTCTGTAACTGGATAACTAGCACGGAAAACCGGCTGTACCTTGGATGGTTTGGTGTTGTGATGATCCCGACCTTATTGACCGCAACTTCCGTATTTATTATCGCGTTCATTGCTGCTCCTCCAGTAGATATTGATGGTATTCGTGAACCTGTTTCTGGGTCTTTACTTTACGGAAACAATATTATTTCTGGTGCCATTATTCCGACTTCTGCAGCTATCGGTTTGCACTTTTACCCAATCTGGGAAGCTGCATCCGTTGATGAATGGTTATACAACGGTGGTCCTTATGAACTAATTGTTCTTCACTTCTTACTTGGTGTAGCTTGTTACATGGGTCGTGAGTGGGAACTTAGTTTCCGTCTGGGTATGCGACCTTGGATTGCTGTTGCATATTCTGCTCCTGTTGCTGCTGCTACCGCTGTTTTCTTGATCTACCCAATTGGTCAAGGAAGTTTTTCTGATGGTATGCCTCTAGGTATCTCTGGTACTTTCAACTTCATGATTGTATTCCAGGCTGAGCATAACATCCTTATGCACCCATTCCACATGTTAGGCGTAGCTGGGGTATTTGGCGGCTCCTTATTCAGTGCTATGCATGGTTCCTTGGTAACTTCAAGTTTGATCCGGGAAACCACAGAAAATGAATCTGCTAATGAAGGTTACAAATTCGGTCAAGAGGAAGAAACTTATAATATCGTAGCTGCTCATGGTTATTTTGGTCGATTGATCTTCCAATATGCTAGTTTCAACAACTCTCGTTCGTTGCACTTCTTCCTAGCTGCTTGGCCTGTAGTAGGTATCTGGTTCACTGCTTTGGGTATCAGCACTATGGCTTTCAACCTAAATGGTTTCAATTTCAACCAGTCTGTTGTTGATAGTCAAGGCCGTGTAATTAATACTTGGGCTGATATTATTAACCGTGCTAACCTTGGTATGGAAGTTATGCATGAACGTAATGCTCATAATTTTCCTCTAGACCTAGCTGCTATAGAAGCTCCA
>RV.MegaGTA_contig_5590_contig_5591
ATGACTGCAATTTTAGAGAGACGCGAAAGCAAAAGCCTGTGGGGTCGCTTCTGTAACTGGATAACTAGCACTGAAAACCGTCTTTACATTGGATGGTTTGGTGTTTTGATGATCCCGACATTATTGACCGCAACTTCCGTATTTATTATCGCATTCATTGCTGCTCCTCCAGTAGATATTGATGGTATTCGTGAACCAGTTTCTGGATCTTTACTTTACGGAAACAATATTATTTCTGGTGCAATTATTCCTACTTCTGCAGCTATCGGTTTGCACTTTTACCCAATATGGGAAGCGGCATCCGTTGATGAATGGTTATACAACGGTGGTCCATATGAACTAATTGTTCTACACTTCTTACTTGGTGTAGCTTGTTATATGGGTCGTGAGTGGGAGCTTAGTTTCCGTCTGGGTATGCGACCCTGGATTGCTGTTGCATATTCAGCTCCTGTTGCAGCTGCTACCGCAGTTTTCTTGATCTACCCAATTGGTCAAGGAAGTTTTTCTGATGGAATGCCTCTAGGAATCTCTGGTACTTTCAACTTCATGATTGTATTCCAGGCAGAGCACAACATCCTTATGCACCCATTCCACATGTTAGGCGTAGCTGGGGTATACTGCGGCTCCTTATTCAGTGCAATGCATGGTTCCTTGGTAACTTCAAGTTTGATCCGGGAAACCACAGAAAATGAATCTGCTAATGAAGGTTACAAATTCGGTCAAGAGGAAGAAACTTATAATATCGTAGCTGCTCATGGTTATTTTGGTCGATTGATCTTCCAATATGCTAGTTTCAACAACTCTCGTTCGTTGCACTTCTTCCTAGCTGCTTGGCCTGTAGTAGGTATCTGGTTCACTGCTTTGGGTATCAGCACTATGGCTTTCAACCTAAATGGTTTCAATTTCAACCAGTCTGTTGTTGATAGTCAAGGCCGTGTAATTAATACTTGGGCTGATATTATTAACCGTGCTAACCTTGGTATGGAAGTTATGCATGAACGTAATGCTCATAATTTTCCTCTAGACCTAGCTGCTATAGAAGCTCCA
>RV.MegaGTA_contig_6482_contig_6483
ATGACTGCAATTCTAGAGAGACGCGAAAGCGAAAGCCTGTGGGGTCGCTTCTGTAACTGGATAACAAGCACAGAAAAACGGCTTTACATTGGCTGGTTTGGTGTTTTGATGATCCCGACCTTATTGACCGCAACTTCGGTATTTATTATCGCCTTCATTGCTGCTCCTCCAGTAGATATTGACGGTATTCGTGAACCTGTTTCTGGATCTTTACTTTACGGAAACAATATTATTTCTGGTGCTATTATTCCTACTTCTGCAGCTATCGGTTTGCACTTTTACCCAATCTGGGAGGCGGCATCCGTTGATGAATGGTTATACAACGGTGGTCCTTATGAGCTAATTGTTCTACACTTCTTACTTGGTGTAGCTTGTTACATGGGTCGTGAGTGGGAGCTTAGTTTTCGTCTGGGTATGCGACCTTGGATTGCTGTTGCATATTCAGCTCCTGTTGCTGCTGCTACCGCTGTTTTCTTGATCTACCCTATTGGTCAAGGAAGTTTTTCTGATGGTATGCCTCTAGGAATCTCTGGTACTTTCAACTTCATGATTGTATTCCAGGCTGAGCACAACATACTAATGCACCCATTCCACATGTTAGGCGTAGCTGGGGTATTCGGCGGCTCCTTATTCAGTGCTATGCATGGTTCCTTGGTAACTTCCAGTTTGATCCGGGAAACCACAGAAAATGAATCTGCTAATGAAGGTTACAAATTCGGTCAAGAGGAAGAAACTTATAATATCGTAGCTGCTCATGGTTATTTTGGTCGATTGATCTTCCAATATGCTAGTTTCAACAACTCTCGTTCGTTGCACTTCTTCCTAGCTGCTTGGCCTGTAGTAGGTATCTGGTTCACTGCTTTGGGTATCAGCACTATGGCTTTCAACCTAAATGGTTTCAATTTCAACCAGTCTGTTGTTGATAGTCAAGGCCGTGTAATTAATACTTGGGCTGATATTATTAACCGTGCTAACCTTGGTATGGAAGTTATGCATGAACGTAATGCTCATAATTTTCCTCTAGACCTAGCTGCTATAGAAGCTCCA
>RV.MegaGTA_contig_8372_contig_8373
ATGACTGCAATTTTAGAGAGACGCGAAAGCAAAAGCCTGTGGGGTCGCTTCTGTAACTGGATAACTAGCACTGAAAAAAGGCTTTACATTGGATGGTTTGGTGTTTTGATGATCCCGACCTTATTGACTGCAACTTCCGTATTTATTATCGCCTTCATTGCTGCTCCTCCAGTAGATATCGATGGTATTCGTGAACCTGTTTCTGGATCTTTACTTTACGGAAACAACATTATTTCTGGTGCCATTATTCCTACTTCTGCAGCTATCGGTTTACACTTTTACCCAATCTGGGAAGCGGCATCCGTTGATGAATGGTTGTACAACGGTGGTCCTTATGAACTAATTGTTCTACACTTCTTACTTGGTGTTGCTTGTTACATGGGTCGTGAGTGGGAGCTTAGTTTCCGTCTGGGTATGCGTCCTTGGATTGCTGTTGCATATTCTGCTCCTGTTGCAGCTGCTACCGCTGTTTTCTTGATCTACCCAATTGGTCAGGGAAGTTTTTCTGATGGTATGCCTCTAGGAATCTCTGGTACTTTTAACTTCATGATTGTATTCCAGGCTGAGCACAACATCCTTATGCACCCATTCCACATGTTAGGCGTAGCTGGAGTATTCGGCGGCTCCTTATTCAGTGCTATGCATGGTTCCTTGGTTACTTCTAGTTTGATCCGGGAAACCACAGAAAATGAATCTGCTAATGAAGGTTACAAATTCGGTCAAGAGGAAGAAACTTATAATATCGTAGCTGCTCATGGTTATTTTGGTCGATTGATCTTCCAATATGCTAGTTTCAACAACTCTCGTTCGTTGCACTTCTTCCTAGCTGCTTGGCCTGTAGTAGGTATCTGGTTCACTGCTTTGGGTATCAGCACTATGGCTTTCAACCTAAATGGTTTCAATTTCAACCAGTCTGTTGTTGATAGTCAAGGCCGTGTAATTAATACTTGGGCTGATATTATTAACCGTGCTAACCTTGGTATGGAAGTTATGCATGAACGTAATGCTCATAATTTTCCTCTAGACCTAGCTGCTATAGAAGCTCCA
>RV.MegaGTA_contig_894_contig_895
ATGACTGCAATTTTAGAGAGACGCGAAAGCAAAAGCCTGTGGGGTCGCTTCTGTAACTGGATAACTAGCACTGAAAACCGACTTTACATTGGATGGTTTGGTGTTTTGATGATCCCTACCTTATTGACCGCAACTTCCGTATTTATTATCGCCTTCATTGCTGCTCCTCCAGTAGATATTGATGGTATTCGTGAACCTGTATCTGGATCTTTACTTTACGGAAACAATATTATATCTGGTGCCATTATTCCTACTTCTGCAGCTATCGGTTTGCACTTCTACCCAATCTGGGAAGCGGCATCCGTTGATGAATGGTTATACAACGGTGGACCTTATGAACTAATTGTTCTACACTTCTTACTTGGTGTAGCTTGCTACATGGGTCGTGAGTGGGAGCTTAGTTTCCGTCTGGGTATGCGACCATGGATTGCTGTTGCATATTCAGCTCCTGTTGCAGCTGCTACCGCTGTATTCTTGATCTACCCAATTGGTCAAGGAAGTTTTTCTGATGGTATGCCACTAGGAATCTCTGGTACTTTCAACTTCATGATTGTATTCCAGGCTGAACACAACATCCTTATGCACCCATTCCACATGTTAGGCGTAGCTGGAGTATTCGGCGGCTCCTTATTCAGTGCTATGCATGGTTCCTTGGTTACTTCTAGTTTGATCCGGGAAACCACAGAAAATGAATCTGCTAATGAAGGTTACAAATTCGGTCAAGAGGAAGAAACTTATAATATCGTAGCTGCTCATGGTTATTTCGGCCGATTGATCTTCCAATATGCTAGTTTCAACAACTCTCGTTCGCTACACTTCTTCCTAGCTGCTTGGCCTGTAGTAGGTATCTGGTTCACTGCTTTAGGTATAAGCACTATGGCTTTCAACCTAAATGGTTTCAATTTCAACCAATCAGTTGTAGATAGTCAAGGCCGTGTAATTAAAACTTGGGCTGATATCATTAACCGTGCTAACCTTGGTATGGAAGTTATGCATGAGCGTAATGCTCATAATTTCCCTCTAGACCTAGCTGCTATAGAAGCTCCT
>WH.MegaGTA_contig_9868_contig_9869
ATGACTGCAATTTTAGAGAGACGCGAAAGTAAAAGCCTATGGGGTCGCTTCTGCAACTGGATAACCAGCACTGAAAACCGCCTTTATATTGGATGGTTCGGTGTTTTGATGATCCCTACCTTATTGACCGCAACATCTGTATTTATTATCGCCTTCATCGCTGCTCCTCCAGTAGATATAGATGGTATTCGTGAACCTGTTTCTGGTTCTCTACTTTATGGAAACAATATTATTTCTGGTGCCATTATTCCTACTTCTGCAGCTATTGGACTGCACTTTTATCCAATCTGGGAAGCAGCATCCGTTGATGAGTGGCTATACAATGGTGGTCCTTATGAGTTAATCGTTCTACACTTCTTACTTGGAGTAGCTTGTTATATGGGTCGTGAGTGGGAACTTAGTTTCCGTCTGGGAATGCGTCCTTGGATTGCTGTTGCATATTCAGCTCCTGTTGCAGCTGCGACTGCTGTTTTCTTGATCTATCCTATTGGTCAAGGAAGTTTCTCAGATGGTATGCCTTTAGGAATTTCTGGTACTTTCAACTTCATGATAGTATTCCAGGCAGAACACAACATCCTTATGCATCCATTCCACATGTTAGGAGTAGCTGGTGTATTCGGCGGCTCCCTATTCAGTGCTATGCATGGTTCCCTGGTAACCTCTAGTTTGATCAGGGAAACCACTGAAAACGAATCTGCGAACGAAGGTTACAGATTTGGTCAAGAGGAAGAAACGTATCATATCGGAGCTGCTCATGGTTATGTCGGCCGAGTGATCTTCCAATACGCGAGTTTCAACAACTCTCGTTCTTTACATTTCTTCTTGGCTGCTTGGCCTGTAGTAGGTATCTGGTTCACTGCTTTAGGTATTAGTACTATGGCTTTCAACCTTAACGGTTTCAACTTCAACCAATCTGTAGTTGACAGTCAAGGTCGTGTTATTAACACTTGGGCTGATATCATCAACCGTGCTAACCTTGGTATGGAAGTAATGCATGAACGAAATGCTCACAACTTCCCTCTAGACCTAGCTGCTGTTGAAGTTCCAAAT
>WH.MegaGTA_contig_9968_contig_9969
ATGACTGCAATTTTAGAGAGACGCGAAAGTAAAAGCCTATGGGGTCGCTTCTGCAACTGGATAACCAGCACTGAAAACCGCCTTTATATTGGATGGTTCGGTGTTTTGATGATCCCTACCTTATTGACCGCAACTTCTGTATTTATTATCGCCTTCATCGCTGCACCTCCAGTAGATATTGATGGTATTCGTGAACCTGTTTCTGGTTCACTACTTTATGGAAATAATATTATTTCTGGTGCCATTATTCCTACTTCAGCAGCTATTGGATTGCACTTTTATCCAATCTGGGAAGCAGCATCAGTTGATGAGTGGTTATACAATGGTGGTCCTTATGAGTTAATAGTTCTACACTTCTTACTTGGTGTAGCTTGTTATATGGGTCGTGAATGGGAACTTAGTTTCCGTCTGGGTATGCGTCCTTGGATTGCTGTAGCATATTCAGCTCCTGTTGCAGCTGCTACTGCTGTTTTCTTGATCTATCCGATTGGTCAAGGAAGTTTCTCTGATGGTATGCCGTTTGGAATTTCTGGTACGTTCAACTTCATGATTGTATTCCAGGCAGAACACAACATCCTTATGCATCCATTCCACATGTTAGGCGTAGCTGGTGTATTCGGCGGCTCCCTATTCAGTGCTATGCATGGTTCCTTGGTTACCTCTAGTTTGATCAGGGAAACCACTGAAAACGAATCTGCTAACAAAGGTTATAGATTTGGTCAAGAGGAAGAAACTTATAATATCGTAGCTGCTCATGGTTATTTTGGCCGATTGATCTTCCAATACGCTAGTTTCAACAACTCTCGTTCTTTACATTTCTTCTTGGCTGCTTGGCCTGTAGTAGGTATCTGGTTCACTGCTTTAGGTATTAGTACTATGGCTTTCAACCTTAACGGTTTCAACTTCAACCAATCTGTAGTTGACAGTCAAGGTCGTGTTATTAACACTTGGGCTGATATCATCAACCGTGCTAACCTTGGTATGGAAGTAATGCATGAACGAAATGCTCACAACTTCCCTCTAGACCTAGCTGCTGTTGAAGTTCCAAAT
>WH.MegaGTA_contig_998_contig_999
ATGACTGCAATTTTAGAGAGACGCGAAAGTAAAAGCCTATGGGGTCGCTTCTGCAACTGGATAACCAGCACTGAAAACCGTCTTTATATTGGATGGTTCGGTGTTTTGATGATCCCAACCTTATTGACCGCAACTTCTGTATTTATTATCGCCTTCATCGCAGCTCCTCCAGTAGATATTGATGGTATTCGTGAACCTGTTTCTGGTTCTCTACTTTATGGAAATAATATTATTTCGGGTGCCATTATTCCTACTTCTGCAGCTATTGGATTGCACTTTTATCCAATATGGGAAGCAGCATCCGTTGATGAGTGGTTATACAATGGTGGTCCTTATGAGTTAATCGTACTACACTTCTTACTTGGTGTAGCTTGTTATATGGGTCGTGAGTGGGAACTTAGTTTCTGTTTGGGTATGCGTCCTTGGATTGTTGTTGCATATTCAGCTCCTGTTGCAGCTGCTACTGCTGTTTTCTTGATATATCCTATTGGTCAAGGAAGTTTCTCTGATGGTATGCCTTTAGGAATTTCTGGAACTTTCAACTTCATGATTGTATTCCAGGCAGAACACAACATCCTAATGCATCCATTCCACATGTTAGGTGTAGCTGGTGTATTCGGCGGGTCCCTATTCAGTGCTATGCATGGTTCCTTGGTAACCTCTAGTTTGATCAGGGAAACCACTGAAAACGAATCTGCTAACAAAGGTTATAGATTTGGTCAAGAGGAAGAAACTTATAATATCGTAGCTGCTCATGGTTATTTTGGCCGATTGATCTTCCAATACGCTAGTTTCAACAACTCTCGTTCTTTACATTTCTTCTTGGCTGCTTGGCCTGTAGTAGGTATCTGGTTCACTGCTTTAGGTATTAGTACTATGGCTTTCAACCTTAACGGTTTCAACTTCAACCAATCTGTAGTTGACAGTCAAGGTCGTGTTATTAACACTTGGGCTGATATCATCAACCGTGCTAACCTTGGTATGGAAGTAATGCATGAACGAAATGCTCACAACTTCCCTCTAGACCTAGCTGCTGTTGAAGTTCCAAAT
