# Supplementary material for: Genome-Guided Analysis of Seven Weed Species Reveals Conserved Sequence and Structural Features of Key Gene Targets for Herbicide Development
Source: Front Plant Sci. 2022 Jun 29;13:909073. doi: 10.3389/fpls.2022.909073 (PMC9277346; doi:10.3389/fpls.2022.909073)
Supplement: Supplementary file 16 [file Data_Sheet_2.zip › HerbicideTargetGenes_CDS_Proteins_18SrRNA/TD.CDS.fasta]

>AW_maker-scf7180005460120-exonerate_protein2genome-gene-0.0-mRNA-1
ATGTCTCTCTCTCTCCACTACACCACCGGCGCCGCCGCAACTTCCACCACATCAAAACAAACCCTATCTTTTCACCGCCCTAATTATTTTCTCCTCCGCCTTCCTGCCCACCATCTCCGCTGCTCTTTCTTCATTAAAGCCACCGTTTCCTCCCCGGAGGAAACCCTAACGAAGAAACCCCCGCCGTTATTGAAACTCGTTTCCACGGATTCTCTCCAATACGACAGCGGTTTCCTCGGCGCTGTTCCCGATTGTTCTTCGCCGGAAGATTCGGAAGCCGCGAACGCCGCCGCGGTTGAGTGTTTGACGAGTATATTGTCGTCTAAGGTATATGATGTTGCTTTTGAATCGCCATTGCAGTTCGCTGAGAAGCTTAGTGAGAGGTTAGGTACTCGTGTTTGGCTTAAACGAGAAGATTTACAACCGGTTTTCTCATTTAAGCTACGGGGTGCTTACAATATGATGGTGAAACTTCCAAAGGAGCAATTGGAAAGAGGGGTAATATGTTCTTCAGCTGGAAATCATGCTCAGGGGGTGGCTTTATCTTCTAAGAAGCTGGGTTGTAATGCTGTGATTGCTATGCCGGTGACAACACCTGAAATTAAGTGGAAGTCTGTTGAGAGGCTTGGGGCCACTGTTGTTCTTGTGGGTGATTCTTATGATGAGGCACAATCATATGCTAAGAAAAGGGCTGAAGAGGAGGGCCGTACATTTATACCTCCATTTGACCATCCAGATATCATTATGGGGCAAGGCACTGTAGGCATGGAGATTGTGAGCCAGACAAAAGACCTCCCATTACATGCTATCTTTGTGCCCGTGGGTGGTGGTGGACTCATAGCTGGTATAGCTGCTTATGTGAAGAGAGTTAAGCCAAAGGTCAAAATCATAGGAGTGGAACCATCTGATGCCAATGCAATGGCTTTGTCATTGCACCATGGGCAAAGAGTTATGCTAGATAAAGTTGGAGGTTTCGCAGATGGTGTTGCTGTTAAAGTGGTTGGGGAGGAAACTTTCCGCATATGCAAGGAACTGATAGATGGTGTGGTGCTTGTTAATCGCGATGCCATTTGTGCATCCATAAAGAATATGTTTGAGGAGAAACGGAGTATATTGGAACCAGCAGGTGCTCTTGCTCTTGCTGGTGCTGAAGCCTATTGCAAATATTATGGCATAAAAGATGAAAATATAGCGGTCATCACCAGTGGGGCAAATATGAATTTTGATAGGTTAAGATTAGTTACTGAACTGGCGGATGTTGGTCGGCAACGGGAAGCTGTGCTTGCAACTTTTATGCCTGAAGAACCTGGCAGCTTTAAAAAATTTTCTGAGATGGTAGGACCAATGAATATTACAGAATTTAAATACAGGTTTAACTCTGCGAAACAAGAGGCTTTAGTTCTCTACAGTGTCGGTCTTCACACTGTTTCTGAACTTGAAGCAATGAAGGAGCGCATGGAATCTTCTGAGCTTCGAACTATAAATTTGACTAATAACGATTTGGTTAAAGATCATTTACGGCATTTGATGGGAGGGCGATCAATTGTCCAGAATGAACAACTTTGTAGGTTTATATTTCCAGAAAGACCAGGAGCTTTGATGAAATTCTTGCATGTATTTAGTCCTCGATGGAATATTAGTTTGTTCCATTACCGTTCACAGGGTGAAGCTGGTGCTAATGTATTAGTTGGTATCCAAGTACCTTCGTCAGAGATGGATGAATTTCGGGAGTGTGCTGATAAACTTGGATATATGTATGCGATAGAGAGCAACAATGAGGTGTATGATGTACTAATGCATTGA
>BT_maker-scf7180004840937-exonerate_protein2genome-gene-0.0-mRNA-1_plus40aaupstream
ATGGCAAGTCTTATTATTTTCGTCCATGCCACTGCAACCTCACTTTTTTCCCGCCCCAATTTCCCAGCGAGAACCACCGCCATTACCTGCAGCGACACCGTTAAAATCGTCAACAACAGCAAAACTTACTCAATGGCGCCATTGCTGGTAGTGTCTCCGAGCTCGTTACGGTGCCAACCCGGTTACTTGATACCAAATTATCCGGTAGGCGGTAATGGGGGTGATACTGGATTCCAGTATCTGATCGACATTTTGAGTACGAGAGTGTATGATGTGGCATACGAATCCCCATTACAGCTTGCGCCAAAGCTTTCAGAGAAGCTCGGGGTTAACGTCTGGCTCAAACGAGAAGATCTACAACCCGTGTTCTCATTCAAGCTTAGAGGAGCTTACAATATGATGGCCAATCTCTCAGAGGAGCAGCTGAAAAGAGGGGTCATTTGCTCATCAGCTGGGAACCATGCTCAAGATGTTGCATTAGCTTCTCACAGACTTGGCTACAGTGCTGTTATTGTCATGCCTGTTACAACACCTGAGATTAAGTGGAAATCAGTAAAGAGATTGGGTGGTAATGTTGTTCTTGTGGGAGACACGTATGATGAAGCACAAGCATATGCGAAAAAGAGGGCTGCAGAGGAAGTCCGTACGTTCATCCCTCCTTTTGATCATCCGGATGTGATAGCAGGACAAGGTACTATCGGTATGGAGATCAATTGCCAGCTCAAAGATAAAATTCACGCGATATTTGTGCCTGTTGGTGGAGGGGGTCTTATAGCTGGTATTGCTGCCTATATGAAAAGGGTTGCCCCTGATATAAAGATTATTGGAGTTGAGCCATTTGATGCAAATGCAATGGCAATGTCGTTACACTATGGTCAGAGAGTAATGCTGGACCAAGTTGGAAACTTTGCAGATGGTGTAGCTGTTAGAGTGGTTGGTGAAGAAACTTTTCGTCTCTGTAAGGAACTCATAGACGGGGTGGTCCTAGTTGATCGCGATGCTATATGTGCATCGATAAAGGACATGTTTGAAGAAAAACGGAGCATATTAGAGCCTGCAGGTGCACTTGCTCTTGCAGGAGCTGAAGCATACTGCAAGTACTATGGCCTCAAGGATGAAAATGTAGTAGCAATAACAAGTGGAGCCAATATGAACTTTGACAGTCTAAGATTGATAAGCGAACTTGCAGATGTTGGTAGAAAGTGCCAAGCTGTGCTATCTACTTTTATGCCCGGGAAATTTTAA
>FW_maker-scf7180001641225-exonerate_protein2genome-gene-0.0-mRNA-1_plus34aaupstream
ATGACGGTTGTTTCAAGTCCATGTAATCTCCCTCCACTACCTCTACGCCTAACTAAAACAACGATTCATTCAAAAGTGGCTAATACATTCTCTATTACCGCCATGTCCAAAACAATTACAAACTCGATTTCCCATGTGGCTACTCCACCTCAGCCATTACTACAATTTTCCCCGGATTCGTTACAATATGAACAAGGCAAAGTGGGAGCAGTGCCCGATGGTTGTGTATCTGAATCACAAGTTAGTGCGATGGAGTACTTGACTAGCATATTAACGTCGAAGGTGTATGACGTGGCGGTGGAATCGCCTCTACAACATGCGACGAAATTGTCGTCAAGGTTGGGTGTTAATGTATGGTTGAAGAGGGAAGATGTTCAATCGGTTTTTTCGTTCAAACTTCGTGGAGCATATAACATGATGGCAAAGCTTTCAAAGAAACAGCTCGCACAAGGTGTCATCTGTTCTTCTGCTGGAAATCATGCTCAAGGGGTCGCGTTATCAGCAAAGACATTAGGCTGCGACGCAGTGATCGTTATGCCAGTTACCACGCCTCAGATTAAGTGGGAGTCGGTTAAGAGATTGGGTGCAACTGTTGTTCTTGAGGGAGACTCGTATGATGAAGCACAAGCATACGCTAAGAAAAGAGGTGTCAAAGAGAATCGCACATTTATTCCTCCTTTTGATCACCCCGATGTAATCACTGGTCAAGGAACCGTAGGGATGGAAATTGTGCGCCAATTGCAAGGGCCTATCCATGCCATATTTGTGCCCATTGGAGGTGGTGGCTTGATAGCTGGTATCGCGGCCTATGTGAAAAGGGTTTCACCAGAGGTAAAGATTATTGGAGTTGAGCCGGCTGATGCAAATGCAATGGCTTTATCATTGCATCATGGCCAAAGAGTTATGCTTGATCAAGTGGGAGGTTTTGCGGACGGTGTTGCTGTGAAGGAGGTTGGTGTTGAACCTTTTCGCTTATGCAGGGAGTTGATCGATGGAGTAGTTCTTGTCAGTCGTGACGCTATCTGTGCTTCCATAAAAGATATGTTTGAGGAAAAAAGAAGTATTTTAGAACCAGCAGGTGCTCTTGCTCTTGCTGGCGCAGAAGCATATTGTCGGTATTATAACCTTAAAGATGAAAACGTCGTAGCGATAACTAGTGGAGCCAACATGAACTTCGATAGATTGAGATTGGTCACCGAGCTTGCAAACATCGGTAGGCAGCAAGAAGCCGTGCTTACTACTTTCATGCCGGAGAAACCTGGAAGTATTAAACACTTCTGCAATCTTGTTGGACCAATAAGTATCACCGAGTTCACATATAGATACGATTCTAACAAAAACCGTGCTCTAGTTCTGTATAGTGTCGGTGTTCATACAAAAACCGAACTTCAAGCCATGAAGGAGAGGATGAAATCTTATCAACTCGAAACTATCGAATTTACAAACAATGATATGGTCAAAGATCATTTACGTCATTTGATGGGTGGTCGATCAAACGTAAAACATGAGCTTCTTTGTCGATTTATTTTCCCCGAGAGGCGTGGGGCTTTGGTGAAATTCTTGGACGTTATTAGTCCTCGTTGGAATATTACCTTGTTTCATTACCGTTCTCAAGGTGAATCGGGGGCGAATGTACTAATCGGGATTCAAGTTCCGCCAACCGAACTAAACGAGTTCCGAAGTTGTGCCAATGATCTTGGATATGATTATGAAATCGAAAGTGACAACGAAGGATTCCAGCTTTTAATGCGTTGA
>LC_maker-scf7180005522059-exonerate_protein2genome-gene-0.0-mRNA-1
ATGGAGGTTCTCCGATTTGCTCCGGCTCAATCGTCTCTTCTTCAGACCAGAATTTTCAGCAATGACGCCGTCGGGAAACCTTCCCGCGCCGTTAAGTGTTCCCGCCGGAAGCGGTTAATCTACGCGACGCTGTCGAAGCCGGGGCCGGATATTTCGCCATTGAATGCGCCTCCGCCTCCGCCGCCGCCGGTGCCGCTTCTGAGATTGTCTCCGAGCTCGCTCCAGTGTGAGAGCGGGTGTTTGCTGCCCAATGAGAATATGGGGAAAGGTGCCGTTAGCAACGGTGCGCTGAATGCGATGGGGTATTTGACGAACATTCTGGCGTCGAAGGTGTATGACGTGGCATATGAGACGCCGTTGCAGCTGGCGACGAAGCTGTCGGAGAGGTGGGGGGTTAACATCTGGCTTAAGAGGGAGGATCTTCAGCCCGTTTTCTCATTCAAGCTACGAGGCGCCTACAACATGATGGCGAAACTTCCGAAGGAACAGCTGGAAAAAGGAGTAATATGTTCCTCAGCAGGAAATCATGCTCAAGGTGTGGCTTTAGCTGCACAGCAATTGGGGTGCAATGCTGTGATTGTCATGCCAGTTACTACACCTGAGATTAAGTGGAGATCAGTTGAAAGACTTGGGGCAACTGTTGTACTCATAGGTGACTCATACGATGAAGCCCAAACTTATGCCAAGAAGAGAGGGGAAGAGGAGGGCCGTACATTTATACCTCCTTTTGATCACCCTGATGTAATTATAGGACAAGGAACAGTCGGAATGGAGATTGTGAAACAGATGAAAGGCCCAATAAAAGCAATCTTTGTGCCTGTTGGTGGTGGTGGCCTTATAGCTGGTATTGCTGCCTATGTGAAAAGGGTCTGCCCAGATGTGAAAATTATTGGAGTTGAGCCCTTTGATGCAAATGCAATGGCATTATCTCTGCACCATGGCCAACGAATTATGCTGGACCAAGTCGGGGGTTTTGCTGATGGAGTTGCAGTCAAAGTGGTTGGTGAAGAGACTTTCCACCTTTGCAGGGAATTGATTGATGGCATAGTTCTTGTTGGTCGTGATGCTATTTGTGCATCAATAAAGGACATGTTTGAGGAGAAAAGGAATATCTTAGAGCCAGCTGGTGCTCTTGCCCTAGCTGGAGCTGAAGCTTACTGCAAATACTATGGACTCAAGGGTGAAAATGTAGTAGCAATAACAAGTGGAGCTAACATGAACTTTGATAGATTGAGATTGGTAACTGAACTCGCCGATGTTGGTAGAAGAAGGGAAGCTGTACTTGCAACTTACATGCCAGAGGAGCCTGGGAGCTTTAAGCAATTCTGTGAACTTGTGGGACCCATGAATATTACTGAATTCAAATACAGATATGATTTGGATACAGAAAAAGCTTTAGTACTATACAGTGTTGGCCTTCACACAGAATTAGAACTTGATGCAATGATCGAAAGAATGAAATATGCTCAACTGGAGACCGTTAATCTCACAAAAAATGATTTGGTCAAAGATCATTTGCGACATTTGATGGGTGGACGATCAATTGTTAAAGATGAGCTGCTTTGCCGTTTCGTTTTCCCAGAAAGGCCAGGTGCTTTGATGAAATTTTTGGATACTTTAAGTCCTCGTTGGAATATAAGTTTGTTTCATTACCGTAGCCAGGGAGCGACTGGTGCAAATGTATTGGTTGGCATCCAAGTGGCTGAAACTGAGATGGAAGAGTTCAGGAATCGTGCCAACAGTCTTGATTATGAGTATGAACTGGAAACCAGAAATGAAGCATTCCAGCTTTTAATGCGATGA
>LC_maker-scf7180005564786-exonerate_protein2genome-gene-0.0-mRNA-1
ATGGAAGTTCTCCGATTTGCCGCCGCACAGTCGCCGCTGCTCCGCACCAAGTTTACCGGCAATGACGGCATTTCATCTGCTACCGCTCGAAGCTCCGGCCTCCGGAAACCGTTGGCTTACGCCGCGCTGTCGAAATCGGCGGCGGAGATTTTGCCGTCCATTGAAAAGATACCTGCTGTTGCGCCCTTTACTCCGTCTCCTCCTCCGGCGGCGGAGAAGCCTGATTTGCTGAGAGTTTCTCCGAGTTCGCTGCAGTGCGATAGTGGGTATTTGTTAGCAAATGAGAAGACGGATGACGGTGCGGTTAGCAAATGTGCGTTGAATGCTATGGGATATCTGACGAACATCCTGTCGTCGAAGGTGTATGACGTGGCGTACGAGTCGCCATTGCAGCTGGCCACCAAGCTTTCGGGGAGGTTGGGAGTCAATGTCTGGCTTAAGAGGGAGGATTTTCAACCTGTATTCTCGTTCAAGCTTCGTGGGGCTTATAATATGATGGCAAAGCTTCCAGAGGAACAACTTGAAAAAGGAGTAATATGTTCATCAGCTGGAAATCACGCACAAGGTGTGGCATTATCAGCCCAGAAATTGGGATGCCATGCTGTGATTGTTATGCCTGTTACTACCCCAGAAATAAAGTGGAAATCCGTTGAGAGACTGGGGGCAACTGTTGTACTCGTGGGGGACTCTTATGATGAAGCCCAGACTTATGCCAAAAAGCGGGCTGTAGAGGAGGGCCGCACATTTATTCCTCCTTTTGATCATCCAGATGTAATAACAGGGCAGGGGACAATTGGCATGGAGATTGTTAGGCAAATGAAAGACCCAATAGAAGCAATATTTGTCCCTGTTGGTGGTGGTGGACTTATAGCAGGCATTGCTGCTTATGTCAAAAGGGTGTCTCCGGAAGTGAAAATTATTGGAGTTGAACCTTCTGATGCCAATGCAATGGCTTTATCATTGCACCACGGTCAGCGTGTAATGTTGGATCAAGTAGGTGGTTTTGCTGATGGTGTAGCAGTTAAAGTGGTTGGTGAAGAAACTTACAGTATTTGCAGGGAACTGGTTGATGGGATAGTTCTTGTTAGCCGTGATGAGATTTGCGCATCAATTAAGGATATGTTTGAGGAGAAAAGGAGCATTTTAGAGCCAGCTGGTGCTCTTTCTCTGGCTGGTGCTGAAGCTTACTGCAAATATTATGGGCTGAAGGATGCAAATGTAGTAGCTGTGACCAGCGGAGCTAACATGAATTTTGAAAGGCTTAGATTGGTGACTGAACTTGCAGATGTTGGTAGACGGAGTGAAGCTGTACTGGCAACTTACATGCCAGAGGAACCTGGGAGCTTTAAGCGATTTTGTGAGCTTGTCGGACCTATTAATATTACTGAATTCAAGTACAGATATAATTCCGATAAAAAGCAAGCTCTAGTACTTTACAGTGTTGGTCTTCACACGGAAGAGGAGCTTGATGCAGTGGTGGAAAGAATGGAATCAGCTCAACTACACACTATCAATCTTACAGAAAATGATCTGGTCAAAGATCATTTGCGACATTTGGTGGGCGGGCGATCAAATGTTAAAAACGAGCTTCTTTGCCGTTTCGTGTTCCCTGAGAGACCAGGTGCCTTGATGAAATTTTTGGATGCTTTTAGTCCTCGTTGGAACATAAGTTTGTTCCATTACCGCGGACAGGGAGAAACGGGTGCAAATGTGTTGGTTGGCATCCAGGTGGCTGAAACAGAGATGAATGAGTTCCACCTCCGTGCAACCGGCCTCGGCTACGAGTATGAAGTTGAAAGCACAAATGAAGCTGTCCAGCTTCTAATGAGATGA
>P_maker-scf7180005470999-exonerate_protein2genome-gene-0.0-mRNA-1_plus57aaupstream
ATGGACGCCATAACCTTCTCTTTCACTCCACACCTAAAACTCCATAACAACAATGACGTCATCTCACCTAAAAATGACGTCACCACAAAAAAATTTAAAAAACATTCAATCACCGCCACGATATCAAAACCTAAGACGAACAAAAACTCGATGACGTCAATCACCGCTACGATGACGTCATCAACGGCGGAGGTGTTGCAGGAGCGAGAACAGGTGCCGGTGAAGGTTAGGGTTTGTTCTTCGTCGTTGCAGTATGAGTCTGGTGAGTTAGGAGCTGTGCCGGACCATAAGGTGGAGGAAGGTAACGGAAGGATGAGTGAGATGGAGTATTTGACGAATATATTGTCGTCTAATCGAGTTTATGATGTGGCGATTGAATCGCCGTTGTCGCTTGCGCCGAAGCTCTCGGAGCGGTTGGGAGTGAATGTGTGGCTTAAGAGAGAAGATCTGCAGCCTGTCTTCTCATTCAAGCTTCGCGGAGCATATAATATGATGGCAAAGCTCCCAAAAGAACAGCTGGCAAATGGTGTCATATGCTCGTCTGCTGGAAATCATGCTCAAGGTGTTGCATTAGCAGCCAAGACACTGGGCTGTGATGCTGTGATTGTCATGCCAATTACCACACCACGTATCAAGTGGGAGTCGGTTAAAAGATTAGGTGCAACGGTTGTCCTTGAAGGCGATTCCTATGATGAAGCACAGGCGTATGCTAAAAGAAGAGGTGAAAGTGAGAACCGAACTTTCATCCCTCCTTTTGATCACCCAGATATCATAACGGGTCAGGGGACTGTTGGAATGGAGATTGTGCGCCAAATGCAAGGTCCAATTCATGCCATATTTGTGCCTGTCGGGGGTGGTGGTCTGATAGCTGGTCTTGCTGCCTATGTGAAGAGGGTATCACCAGAGGTACGGATTATTGGTGTAGAGCCTACTGATGCAAATGCAATGGCTTTGTCATTACATCATGGGCAAAGAGTGGTGCTTGATCAAGTTGGAGGCTTTGCAGACGGTGTTGCTGTAAAGGAGGTTGGTTCGGAAACTTTCCGTTTATGCAGGGAGTTGATTGATGGCGTGGTTCTTGTGAGCCGTGATGCTATCTGTGCATCCATTAAGGACATGTTTGAGGAAAAAAGGAGCATTCTAGAACCAGCAGGTGCCCTTGCTCTTGCTGGGGCAGAAGCATACTGCAAATTTTATAATCTTAAGGATATAAATGTTGTCGCTATAACTAGTGGGGCCAACATGAATTTTGATAGACTAAGATTGGTTACCGAACTTGCAAATGTTGGTAGACAACGGGAGGCTGTACTCGCAACTTTCCTGCCTGAAGAACCTGGAAGTTTTAAACAGTTTGCTGAACTGGTTGGGAAGATAAATATTACCGAGTTCAAGTACAGATATGAATATGAAAAAAAACAAGCTCTTGTTCTGTACAGTGTCGGCCTTCATACAAATTTCGAACTCCAAGAAATGGTGGATAGAATGGAGTCACATAAACTAAAAACCATTGAATTTACAAACAATGACATGGTTAAGGATCATTTACGCCATCTGATGGGAGGCCGAACGAATGTGGAAAACGAGCTTCTTTGCCGGTTTGTTTTCCCTGAGAGGCCAGGGGCTTTGATGAAATTTTTGCACGCTCTTAGTCCACGCTGGAACATAAGTTTGTTTCATTACCGTGCCCAGGGAGGAATGGGGGCAAATGTGTTAGTCGGTATCCAAGTTCCATCAAATGAGTTAGACGAGTTTCGGTATCGTGCGAACGATCTTGGATACGAGTATGAACTTGAGACTGATAATGAAGCATTCCAGCTTTTAATGCGTTAA
>RV_maker-scf7180000693005-exonerate_protein2genome-gene-0.11-mRNA-1_plus122aaupstream
ATGGAGGTTTTCCACCTTTCTCCGGCCCATCCCCCGGTCTGGCCTAAATTTTCCGCCACTTCCATTTTCACCGGCAATGACACTGGTAAAACGGGGCCCACGTTCAATTACGGGAGTAAGAACAGAAGAACAACGACCAGTCATGAAAAGTATACCATTTCTGCCATGCTGTCAAAGTCTCCGGAGGCGGTTGATAAGTCAGTAGTTTCGCCACCACCACCATCACTGCATCCAGCGCCGCCTTCGTCTTCCACTTCGTTGTTGAGAGTGTCTCCGGCTTCTCTGCCGTGCGAGCAAGGTTATTTGGTTCCCAATCCTCCAGTTAGGGAGGACAATGGTGCATTTAGGGAAGGTACCCTGAGCGCGATGGAGTACTTAACGAATATTTTGTCGTCTAAGGTGTATGATGTGGCGTATGAATCGCCGTTGCAGCCTGCGGTTAAGCTTTCCGAGAGGTTAGGCGTCAATCTCTGGCTCAAGCGCGAAGATTTTCAACCTGTATTTTCGTTCAAGCTCAGAGGAGCTTATAACATGATGGCCAAACTTCCAAAAGAGCAGCTTCAGGGAGGCGTTATCTGCTCTTCAGCTGGAAATCATGCACAAGGGGTTGCAATGTCTGCCCAGAGACTGGATTGTGATGCTGTTATTGTTATGCCTGTTACTACCCCGGAAATCAAGTGGAGGTCGGTGGAGAGATTAGGTGCTACTGTTGTCCTATTTGGGGACTCATATGATGAAGCACAAGCTTATGCTAAAAAGAGAGCTGAAGATGAGGGGCGCACATTCATACCTCCTTTTGATCACCCAGATATCATCACTGGGCAAGGAACAGTTGGAATGGAGATTGTCAGGCAAATGAAAAGCCCAATACATGCAATATTTGTGCCTGTGGGAGGTGGTGGGCTTATAGCTGGTATTGCTGCCTATGTGAAAAGGGTTTCTCCCCAGGTGAAGATTATCGGTGTGGAGCCTTTTGATGCGAATGCTTTGGCATTATCATTGTCTCATGGCCAGAGAGTGATGCTAGACCAAGTGGGAGGCTTTGCAGATGGTGTAGCTGTAAAAGTGGTTGGCGAAGAGACATTTCGGTTGTGTAGGGAATTGATTGATGGTGTGGTTCTTGTTAGCCGTGATGCTATTTGTGCATCAATAAAGGACATGTTTGAGGAGAAAAGGAGCATTCTTGAACCAGCAGGGGCTCTTTCACTAGCAGGAGCAGAAGCATACTGCAAATACTACGGCATCAAGGGTGAAAATATTGTGGCAATAACGAGTGGAGCAAACATGAATTTTGACAGATTAAGATTAGTAACTGAACTTGCAGATGTTGGTAGACAGAAGGAAGCTGTCCTTGCTACTTTCATGCCAGAGGAACCAGGAAGCTTCAAAAGATTCTGTGAACTTGTTGAACCAATGAATATTACAGAATTTAAGTACAGATATAATTCAGACAAAGAAAAGGCTCTAGTATTATACAGTGTTGGTCTTCACAAAAAGTCTGAATTGGAAGCAATGGTGGATAGGATGGAATCATCTCATCTTCGGACAATTAATCTAACAGATAATGACTTGGTCAAAGATCACCTAAGACATTTGATGGGGGGTCGATCAGATGTTCAACATGAGGTTCTTTGTCGGTTTGTTTTCCCTGAGAGACCAGGTGCTTTATTGAAATTTTTGGATGCTTTCAGTCCACGTTGGAATATAAGTTTGTTCCATTACCGAGGACAGGGAGAAACTGGTGCAAATGTGTTGGTTGGTATCCAAGTTTCACCAACCGAAATGGTTGAATTCCAAGATCGTGCAAACAGTCTGGGGTATGAGTATGCTGTGGAGGGAAGTAACAAGGCATTCGAGCTCCTAATGCATTGA
>WH_maker-scf7180000921985-exonerate_protein2genome-gene-0.0-mRNA-1_plus118aaupstream
ATGGAGTCCGTCGCTTTCGCTGTCCGCCCCCTACCGCCGCAGGCGGCCACCGGTTCCGGCCGCCTCCTCCTTTGGACCTTGCCGCCCTCCCGAATGCGCGGCGGAGCCCGCCGCAGAGCTTCCGCCGTCACGTTTGCGGCGCTTACGACAACGACGCAGGAGGCGGCGGCCGCCACCTCTCCCTCCGTCGCGGCGCCCGCGCCGAAGCCCTCTAGCGCGTCGTGTGCCCTGAAGAGGGTCTCCGCGGATTCTCTGCAGTACGAAAGCGGCTACCTTGGTGGCATCTCAGAGAAGACTCCGCCGTCGTCCGCCGCCGGGGAGCGTGACGGCGGTGCCGATGGGGCGCTGGACCCGATGGAATACCTGACCACGATACTCACGTCGAGGGTTTACGACGTAGCGATCGAGTCGCCACTGCAACGTGCGACCAAGCTCTCAGAGAAGCTTGGGGTCAATTTATGGCTCAAGAGAGAAGATTTGCAACCGGTGTTCTCCTTCAAGCTGCGAGGGGCTTATAATATGATGACCAAGCTTTCGAGGGAGCAGCTGGATAGGGGTGTTATCTGCTCTTCTGCTGGCAATCACGCTCAAGGAGTGGCATTATCTGCACAGAGGCTTAATTGTGATGCAGTGATCGTAATGCCTGTTACGACCCCAGAAATAAAGTGGCGATCAGTTCAGAGACTGGGTGCAACAGTTGTTCTTGAGGGTGATTCTTATGATGAAGCGCAAGCATATGCGAAGCTTAAAGGAGAGCTGGAGGGTCGCACATTCATACCCCCTTTTGATCATCCTGATGTTATCTCCGGTCAGGGAACTATAGGAATGGAAATAATCAGGCAATGCAACGAGCCACCATATGCAATATTCGTACCTGTTGGAGGCGGTGGATTGATAGCAGGAATTGCTGCTTATGTCAAAAGAGTTTGCCCAGAGGTAAAGATAATTGGTGTCGAGCCCTCTGATGCAAATGCAATGGCATTATCTTTATATCATGGGCAAAGGGTCATGCTAGATAATGTTGGAGGATTTGCAGATGGTGTGGCAGTAAAAACAATTGGAGAAGAGACGTTTCGCTTATGCAGGGAACTTGTCGATGGAATAGTTCTTGTCAGCCGTGATGCTATCTGTGCATCTATAAAGGATATGTTTGAAGAGAAACGAAGCATACTTGAACCAGCTGGTGCTCTCTCTTTAGCTGGGGCAGAAGCCTATTGCAGATATTATGGTTTGAAAGACAAAGATGTAATTGCAATAACTAGTGGGGCAAACATGAACTTTGACAGGCTGAGGTTGGTTACTGAGCTTGCTGATGTTGGTCGTAAACGAGAAGCTGTGTTGGCGACCATATTACCTGAGGAACGTGGGAGCTTTAAGAAATTTTGTCAACTGGTTGGCTCTATGAACATTACAGAATTCAAATACAGATATGATTCTCGTAAAAACACAGCTCTTGTTCTATATAGTGTTGGAGTTCATACTGATTGTGAACTTGAAGAGATGGTGAAACGGATGGAATTTAACCAACTGAAAACTTTCAATCTCACCAATGATGACTTGGCAAAAGATCACCTGCGTTATTTTATGGGAGGACGGTCAAATGTTGAAAATGAACTGCTTTGTCGATTTATCTTCCCTGAGAGACCAGGTGCTCTTATGAAGTTCTTGGACTCCTTCAGTCCACGCTGGAATATCAGCCTGTTCCATTATAGGGCACAGGGCGCTGCTGGTGCAAATGTTTTAGTTGGCACCCAAGTTCCGGACGAGGACATGGAGGAATTTACGAACCGAGCTCAGGATCTTGGCTACGAATATACATATGAGATGGCCAATGAAGCATATCACCTATTAATGCAGTGA
